# Supplementary material for: Crossover recombination and synapsis are linked by adjacent regions within the N terminus of the Zip1 synaptonemal complex protein
Source: PLoS Genet. 2019 Jun 20;15(6):e1008201. doi: 10.1371/journal.pgen.1008201 (PMC6605668; doi:10.1371/journal.pgen.1008201)
Supplement: S5 Table — The workbook contains thirty seven sheets. Each sheet contains the SC measurement data for every meiotic nucleus recorded per strain at each timepoint in the timecourse presented in Fig 4 or S2 Fig. For the first timecourse (sheets 1–20), the number of Zip1, Ecm11 and “SC” (coincident Zip1 and Ecm11) linear structures greater than or equal to 0.7 microns is given in the first several columns, and the length (in microns) of each Zip1, Ecm11 or SC stretch is given (oriented horizontally where each column corresponds to an individual stretch). Sheet 21 contains the polycomplex data that is plotted in Fig 4. For the second timecourse, only assemblies of coincident Ecm11 and Zip1 linear structures greater than or equal to 0.7 microns are tallied. (XLSX) [file pgen.1008201.s008.xlsx]

## Sheet: ZIP1_15hr_Fig.3
	YAM2592 ZIP1									SC stretches are Zip1 and Ecm11 colocalized				>0.7um= SC stretch			bright foci= Zip1+Ecm11			08/2018
	hours			FOR GRAPHS
nuclei	image		# stretches		SC	Zip1	Ecm11	Type		MEASUREMENTS		Each colum corresponds to an individual Zip1 stretch, except when 0.00 seen. In the coumn with a 0.00, a larger Zip1 stretch (the one in the prior column) encompassed two Ecm11 stretches or a single Ecm11 stretch and a focus (F).
#	#	SC	Zip1	Ecm11	μm	μm	μm	Stretch
1	#3	5			4.62			SC	1.26	0.9	1.07	0	0.66	0.73
			6			5.75		Zip1	1.26	0.9	1.07	0.73	1.06	0.73
				5			4.82	Ecm11	1.26	0.9	1.07	F	0.66	0.93
2		0			0			SC
			0			0		Zip1
				0			0	Ecm11
3		0			0			SC
			0			0		Zip1
				0			0	Ecm11
4		0			0			SC
			0			0		Zip1
				0			0	Ecm11
5		0			0			SC
			0			0		Zip1
				0			0	Ecm11
6		0			0			SC
			0			0		Zip1
				0			0	Ecm11
7		0			0			SC
			0			0		Zip1
				0			0	Ecm11
8		0			0			SC
			0			0		Zip1
				0			0	Ecm11
9		0			0			SC
			0			0		Zip1
				0			0	Ecm11
10		0			0			SC
			0			0		Zip1
				0			0	Ecm11
11		0			0			SC
			0			0		Zip1
				0			0	Ecm11
12		0			0			SC
			0			0		Zip1
				0			0	Ecm11
13		0			0			SC
			0			0		Zip1
				0			0	Ecm11
14		0			0			SC
			0			0		Zip1
				0			0	Ecm11
15		0			0			SC
			0			0		Zip1
				0			0	Ecm11
16		0			0			SC
			0			0		Zip1
				0			0	Ecm11
17		0			0			SC
			0			0		Zip1
				0			0	Ecm11
18		0			0			SC
			0			0		Zip1
				0			0	Ecm11
19		0			0			SC
			0			0		Zip1
				0			0	Ecm11
20		0			0			SC
			0			0		Zip1
				0			0	Ecm11
21		0			0			SC
			0			0		Zip1
				0			0	Ecm11
22		0			0			SC
			0			0		Zip1
				0			0	Ecm11
23		0			0			SC
			0			0		Zip1
				0			0	Ecm11
24		0			0			SC
			0			0		Zip1
				0			0	Ecm11
25		0			0			SC
			0			0		Zip1
				0			0	Ecm11
26		0			0			SC
			0			0		Zip1
				0			0	Ecm11
27		0			0			SC
			0			0		Zip1
				0			0	Ecm11
28		0			0			SC
			0			0		Zip1
				0			0	Ecm11
29		0			0			SC
			0			0		Zip1
				0			0	Ecm11
30		0			0			SC
			0			0		Zip1
				0			0	Ecm11
31		0			0			SC
			0			0		Zip1
				0			0	Ecm11
32		0			0			SC
			0			0		Zip1
				0			0	Ecm11
33		0			0			SC
			0			0		Zip1
				0			0	Ecm11
34		0			0			SC
			0			0		Zip1
				0			0	Ecm11
35		0			0			SC
			0			0		Zip1
				0			0	Ecm11
36		0			0			SC
			0			0		Zip1
				0			0	Ecm11
37		0			0			SC
			0			0		Zip1
				0			0	Ecm11
38		0			0			SC
			0			0		Zip1
				0			0	Ecm11
39		0			0			SC
			0			0		Zip1
				0			0	Ecm11
40		0			0			SC
			0			0		Zip1
				0			0	Ecm11
41		0			0			SC
			0			0		Zip1
				0			0	Ecm11
42		0			0			SC
			0			0		Zip1
				0			0	Ecm11
43		0			0			SC
			0			0		Zip1
				0			0	Ecm11
44		0			0			SC
			0			0		Zip1
				0			0	Ecm11
45		0			0			SC
			0			0		Zip1
				0			0	Ecm11
46		0			0			SC
			0			0		Zip1
				0			0	Ecm11
47		0			0			SC
			0			0		Zip1
				0			0	Ecm11
48		0			0			SC
			0			0		Zip1
				0			0	Ecm11
49		0			0			SC
			0			0		Zip1
				0			0	Ecm11
50		0			0			SC
			0			0		Zip1
				0			0	Ecm11
					SC	Zip1	Ecm11
				TOTALS	4.62	5.75	4.82

## Sheet: ZIP1_18hr_Fig.3
	YAM2592 ZIP1									SC stretches are Zip1 and Ecm11 colocalized				~>0.7um= SC stretch						08/2018
	18 hours			FOR GRAPHS
nuclei	image		# stretches		SC	Zip1	Ecm11	Type		MEASUREMENTS		Each colum corresponds to an individual Zip1 stretch, except when 0.00 seen. In the coumn with a 0.00, a larger Zip1 stretch (the one in the prior column) encompassed two Ecm11 stretches or a single Ecm11 stretch and a focus (F).
#	#	SC	Zip1	Ecm11	μm	μm	μm	Stretch
1	#1	18			32.91			SC	2.22	1.85	2.17	1.73	1.36	3.12	0.98	1.98	1.69	2.55	2.36	2.71	1.9	1.43	1.67	1.35	0.97	0.87	0	0
			20			35.11		Zip1	2.22	1.85	2.17	1.73	1.36	3.12	0.98	1.98	1.69	2.55	2.36	2.71	1.9	1.43	1.67	1.35	1.21	0.96	0.98	0.89
				18			32.91	Ecm11	2.22	1.85	2.17	1.73	1.36	3.12	0.98	1.98	1.69	2.55	2.36	2.71	1.9	1.43	1.67	1.35	0.97	0.87	F	F
2	snap 1	5			5.21			SC	1.12	1.29	0.84	0.91	1.05
			5			5.95		Zip1	1.12	1.29	1.06	1.32	1.16
				5			5.21	Ecm11	1.12	1.29	0.84	0.91	1.05
3	snap 2	5			4.63			SC	1.07	0.72	0.95	0.97	0.92
			5			5.81		Zip1	1.07	1.05	1.31	1.23	1.15
				5			4.63	Ecm11	1.07	0.72	0.95	0.97	0.92
4	#3	21			24.41			SC	0.87	1.1	0.87	1.45	0.87	0.81	1.61	1.27	2.09	1.7	0.73	1.02	0.9	1.37	0.93	1.74	1.18	0.82	0.75	1.33	1
			21			25.24		Zip1	0.87	1.1	0.87	1.45	0.87	0.81	1.61	1.27	2.09	1.7	0.73	1.02	0.9	1.37	0.93	1.74	1.18	0.96	0.95	1.58	1.24
				21			24.41	Ecm11	0.87	1.1	0.87	1.45	0.87	0.81	1.61	1.27	2.09	1.7	0.73	1.02	0.9	1.37	0.93	1.74	1.18	0.82	0.75	1.33	1
5	snap 4	13			15.36			SC	1.07	1.27	1.37	0.96	1.08	1.33	1.28	0.93	1.15	1.93	0.81	0.84	1.34
			13			15.64		Zip1	1.07	1.27	1.37	0.96	1.08	1.33	1.28	0.93	1.15	1.93	0.81	0.99	1.47
				13			15.36	Ecm11	1.07	1.27	1.37	0.96	1.08	1.33	1.28	0.93	1.15	1.93	0.81	0.84	1.34
6	snap 5	6			6.67			SC	0.77	1.35	1.06	1.21	0	0	0	1.64	0.64
			9			8.75		Zip1	0.77	1.35	1.06	1.21	0.91	1.05	0.85	0.64	0.91
				6			6.19	Ecm11	0.77	1.35	1.06	1.21	F	F	F	1.16	0.64
7	snap 6	16			24.66			SC	2.07	0.92	1.74	2.89	1.57	2.1	1.37	2.25	1.43	0.79	0.77	1.07	1.69	0	0.64	0	1.96	1.4
			18			27.02		Zip1	2.07	0.92	1.74	2.89	1.57	2.1	1.37	2.25	1.43	0.79	0.77	1.07	1.69	0.82	1.14	0.91	2.09	1.4
				16			24.66	Ecm11	2.07	0.92	1.74	2.89	1.57	2.1	1.37	2.25	1.43	0.79	0.77	1.07	1.69	F	0.64	F	1.96	1.4
8	snap 7	4			6.3			SC	1.58	2.11	1.14	1.47
			4			6.3		Zip1	1.58	2.11	1.14	1.47
				4			6.3	Ecm11	1.58	2.11	1.14	1.47
9	snap 8	17			31.31			SC	1.49	2.2	1.47	1.33	1.52	3.3	0.91	1.68	1.29	1.5	3.48	2.89	0.77	1.82	0.93	1.73	3
			17			31.31		Zip1	1.49	2.2	1.47	1.33	1.52	3.3	0.91	1.68	1.29	1.5	3.48	2.89	0.77	1.82	0.93	1.73	3
				17			31.31	Ecm11	1.49	2.2	1.47	1.33	1.52	3.3	0.91	1.68	1.29	1.5	3.48	2.89	0.77	1.82	0.93	1.73	3
10	snap 9	2			1.87			SC	1.03	0.84	0	0
			4			3.85		Zip1	1.03	0.84	1.02	0.96
				2			1.87	Ecm11	1.03	0.84	2F	F
11		0			0			SC
			0			0		Zip1
				0			0	Ecm11
12		0			0			SC
			0			0		Zip1
				0			0	Ecm11
13		0			0			SC
			0			0		Zip1
				0			0	Ecm11
14		0			0			SC
			0			0		Zip1
				0			0	Ecm11
15		0			0			SC
			0			0		Zip1
				0			0	Ecm11
16		0			0			SC
			0			0		Zip1
				0			0	Ecm11
17		0			0			SC
			0			0		Zip1
				0			0	Ecm11
18		0			0			SC
			0			0		Zip1
				0			0	Ecm11
19		0			0			SC
			0			0		Zip1
				0			0	Ecm11
20		0			0			SC
			0			0		Zip1
				0			0	Ecm11
21		0			0			SC
			0			0		Zip1
				0			0	Ecm11
22		0			0			SC
			0			0		Zip1
				0			0	Ecm11
23		0			0			SC
			0			0		Zip1
				0			0	Ecm11
24		0			0			SC
			0			0		Zip1
				0			0	Ecm11
25		0			0			SC
			0			0		Zip1
				0			0	Ecm11
26		0			0			SC
			0			0		Zip1
				0			0	Ecm11
27		0			0			SC
			0			0		Zip1
				0			0	Ecm11
28		0			0			SC
			0			0		Zip1
				0			0	Ecm11
29		0			0			SC
			0			0		Zip1
				0			0	Ecm11
30		0			0			SC
			0			0		Zip1
				0			0	Ecm11
31		0			0			SC
			0			0		Zip1
				0			0	Ecm11
32		0			0			SC
			0			0		Zip1
				0			0	Ecm11
33		0			0			SC
			0			0		Zip1
				0			0	Ecm11
34		0			0			SC
			0			0		Zip1
				0			0	Ecm11
35		0			0			SC
			0			0		Zip1
				0			0	Ecm11
36		0			0			SC
			0			0		Zip1
				0			0	Ecm11
37		0			0			SC
			0			0		Zip1
				0			0	Ecm11
38		0			0			SC
			0			0		Zip1
				0			0	Ecm11
39		0			0			SC
			0			0		Zip1
				0			0	Ecm11
40		0			0			SC
			0			0		Zip1
				0			0	Ecm11
41		0			0			SC
			0			0		Zip1
				0			0	Ecm11
42		0			0			SC
			0			0		Zip1
				0			0	Ecm11
43		0			0			SC
			0			0		Zip1
				0			0	Ecm11
44		0			0			SC
			0			0		Zip1
				0			0	Ecm11
45		0			0			SC
			0			0		Zip1
				0			0	Ecm11
46		0			0			SC
			0			0		Zip1
				0			0	Ecm11
47		0			0			SC
			0			0		Zip1
				0			0	Ecm11
48		0			0			SC
			0			0		Zip1
				0			0	Ecm11
49		0			0			SC
			0			0		Zip1
				0			0	Ecm11
50		0			0			SC
			0			0		Zip1
				0			0	Ecm11
					SC	Zip1	Ecm11
				TOTALS	153.33	164.98	152.85

## Sheet: ZIP1_21hr_Fig.3
	YAM2592 ZIP1									SC stretches are Zip1 and Ecm11 colocalized				~>0.7um= SC stretch						08/2018
	21 hours			FOR GRAPHS
nuclei	image		# stretches		SC	Zip1	Ecm11	Type		MEASUREMENTS		Each colum corresponds to an individual Zip1 stretch, except when 0.00 seen. In the coumn with a 0.00, a larger Zip1 stretch (the one in the prior column) encompassed two Ecm11 stretches or a single Ecm11 stretch and a focus (F).
#	#	SC	Zip1	Ecm11	μm	μm	μm	Stretch
1	#1	19			36.3			SC	1.66	2.7	2.3	3.13	1.06	1.79	0.92	2.35	2.54	3.13	1.58	2.06	1.89	1.04	1.8	1.48	2.15	1.06	1.66
			19			36.3		Zip1	1.66	2.7	2.3	3.13	1.06	1.79	0.92	2.35	2.54	3.13	1.58	2.06	1.89	1.04	1.8	1.48	2.15	1.06	1.66
				19			36.3	Ecm11	1.66	2.7	2.3	3.13	1.06	1.79	0.92	2.35	2.54	3.13	1.58	2.06	1.89	1.04	1.8	1.48	2.15	1.06	1.66
2	snap 1	17			30.95			SC	1.92	2.77	1.71	1.24	2.55	2.02	1.46	2.63	0.79	2.4	1.99	1.77	1.8	2.29	1.83	0	0	0.86	0.92
			19			33.58		Zip1	1.92	2.77	1.71	1.24	2.55	2.02	1.46	2.63	0.79	2.4	1.99	1.77	1.8	2.29	1.83	0.86	1.45	1.06	1.04
				17			30.95	Ecm11	1.92	2.77	1.71	1.24	2.55	2.02	1.46	2.63	0.79	2.4	1.99	1.77	1.8	2.29	1.83	F	2F	0.86	0.92
3	#2	20			35.24			SC	1.31	0.97	2.87	0.89	1.59	2.88	3.2	1.62	2.29	0.79	2.4	1.99	1.77	1.8	2.29	0	0	1.42	0.98	2.23	1.03	0.92
			22			38.09		Zip1	1.31	0.97	2.87	0.89	1.59	2.88	3.2	1.62	2.29	0.79	2.4	1.99	1.77	1.8	2.29	1.45	1.05	1.68	1.07	2.23	1.03	0.92
				20			35.24	Ecm11	1.31	0.97	2.87	0.89	1.59	2.88	3.2	1.62	2.29	0.79	2.4	1.99	1.77	1.8	2.29	2F	2F	1.42	0.98	2.23	1.03	0.92
4	snap 2	3			3.86			SC	0.98	2.01	0.87	0	0
			5			5.57		Zip1	0.98	2.01	0.87	0.87	0.84
				3			3.86	Ecm11	0.98	2.01	0.87	F	F
5	#3	22			37.95			SC	1.78	1.45	1.91	2.38	1.37	3.01	2.27	1.44	1.11	2.18	2.26	0.87	3.11	1.97	1.21	0.9	1.1	1.51	0.78	1.05	3.45	0.84
			22			39.27		Zip1	1.78	1.45	1.91	2.38	1.37	3.01	2.27	1.44	1.11	2.18	2.26	0.87	3.11	1.97	1.21	0.9	1.1	1.51	1.15	1.24	3.82	1.23
				22			37.95	Ecm11	1.78	1.45	1.91	2.38	1.37	3.01	2.27	1.44	1.11	2.18	2.26	0.87	3.11	1.97	1.21	0.9	1.1	1.51	0.78	1.05	3.45	0.84
6	snap 3	17			34.05			SC	2.03	1.7	0.96	2.61	1.68	2.93	1.06	1.21	1.43	3.95	2.31	2.61	1.18	3.44	2.46	0	1.17	0	1.32
			19			36.05		Zip1	2.03	1.7	0.96	2.61	1.68	2.93	1.06	1.21	1.43	3.95	2.31	2.61	1.18	3.44	2.46	0.71	1.47	0.77	1.54
				17			34.05	Ecm11	2.03	1.7	0.96	2.61	1.68	2.93	1.06	1.21	1.43	3.95	2.31	2.61	1.18	3.44	2.46	F	1.17	F	1.32
7	snap 4	18			23.25			SC	1.36	1	1.57	0.89	1.4	1.39	2.17	0.91	0.82	1.27	0.97	0.84	1.73	2.17	1.15	1.02	0.9	1.69	0
			19			24.71		Zip1	1.36	1	1.57	0.89	1.4	1.39	2.17	0.91	0.82	1.27	0.97	0.84	1.73	2.17	1.15	1.02	1.1	2.05	0.9
				18			23.25	Ecm11	1.36	1	1.57	0.89	1.4	1.39	2.17	0.91	0.82	1.27	0.97	0.84	1.73	2.17	1.15	1.02	0.9	1.69	F
8	snap5	17			27.39			SC	1.55	1.83	1.33	1.25	2.3	2.16	3.91	2.74	1.33	1.18	0.7	2.11	0	0.78	0.97	0.64	1.28	1.33
			18			29.98		Zip1	1.55	1.83	1.33	1.25	2.3	2.16	3.91	2.74	1.33	1.18	0.7	2.11	1	1.25	1.22	0.83	1.64	1.65
				17			27.39	Ecm11	1.55	1.83	1.33	1.25	2.3	2.16	3.91	2.74	1.33	1.18	0.7	2.11	2F	0.78	0.97	0.64	1.28	1.33
9	snap 6	7			9.99			SC	1.21	2.25	1.42	1.16	1.2	2.04	0.71
			7			10.24		Zip1	1.21	2.25	1.42	1.16	1.2	2.04	0.96
				7			9.99	Ecm11	1.21	2.25	1.42	1.16	1.2	2.04	0.71
10	snap 7	16			27.08			SC	3.04	0.7	2.39	1.56	1.21	1.71	1.9	1.94	1.11	0.64	1.79	1.56	2.5	1.25	1.28	2.5
			16			28.01		Zip1	3.04	0.7	2.39	1.56	1.21	1.71	1.9	1.94	1.11	0.64	1.79	1.56	2.5	1.95	1.51	2.5
				16			27.08	Ecm11	3.04	0.7	2.39	1.56	1.21	1.71	1.9	1.94	1.11	0.64	1.79	1.56	2.5	1.25	1.28	2.5
11	snap 8	7			7.58			SC	1.74	0.91	1.21	0.75	1.07	1.08	0.82	0	0
			9			10.31		Zip1	1.74	0.91	1.21	0.75	1.07	1.08	0.82	1.76	0.97
				7			7.58	Ecm11	1.74	0.91	1.21	0.75	1.07	1.08	0.82	F	F
12	snap 9	19			35.59			SC	2.04	1.33	3.08	1.57	2.41	0.94	1.76	2.37	1.91	0.98	2.18	2.66	3.68	1.94	1.04	1.01	1.31	0.67	2.71
			19			35.59		Zip1	2.04	1.33	3.08	1.57	2.41	0.94	1.76	2.37	1.91	0.98	2.18	2.66	3.68	1.94	1.04	1.01	1.31	0.67	2.71
				19			35.59	Ecm11	2.04	1.33	3.08	1.57	2.41	0.94	1.76	2.37	1.91	0.98	2.18	2.66	3.68	1.94	1.04	1.01	1.31	0.67	2.71
13	snap 10	18			25.7			SC	1.5	0.86	2	1.34	1.4	2.12	1.63	1.83	1.5	0.75	1.33	2.8	0.82	1.65	1.25	0.93	0	1.06	0	0.93
			20			27.48		Zip1	1.5	0.86	2	1.34	1.4	2.12	1.63	1.83	1.5	0.75	1.33	2.8	0.82	1.65	1.25	0.93	0.79	1.28	0.77	0.93
				18			25.7	Ecm11	1.5	0.86	2	1.34	1.4	2.12	1.63	1.83	1.5	0.75	1.33	2.8	0.82	1.65	1.25	0.93	F	1.06	F	0.93
14	snap 11	11			11.55			SC	0.96	1.11	0.73	1.05	1.28	1.09	1.1	1.48	0	0	0	1.16	0.82	0.77	0
			15			15.83		Zip1	0.96	1.11	0.73	1.05	1.28	1.09	1.1	1.48	0.97	0.98	0.8	1.32	1.24	0.97	0.75
				11			11.55	Ecm11	0.96	1.11	0.73	1.05	1.28	1.09	1.1	1.48	F	F	F	1.16	0.82	0.77	F
15	snap 12	18			27.17			SC	2.5	1.9	0.91	1.37	1.66	1.45	1.49	1.33	1.08	1	0.9	1.69	2.31	2.02	0.84	1.27	2	1.45
			18			27.17		Zip1	2.5	1.9	0.91	1.37	1.66	1.45	1.49	1.33	1.08	1	0.9	1.69	2.31	2.02	0.84	1.27	2	1.45
				18			27.17	Ecm11	2.5	1.9	0.91	1.37	1.66	1.45	1.49	1.33	1.08	1	0.9	1.69	2.31	2.02	0.84	1.27	2	1.45
16	snap 13	16			19.86			SC	1.18	2.07	0.93	1.68	0.93	1.08	0.88	1.64	1.52	0.98	0.88	1.22	1.34	1.13	0	1.29	1.11
			17			21.5		Zip1	1.18	2.07	0.93	1.68	0.93	1.08	0.88	1.64	1.52	0.98	0.88	1.22	1.34	1.13	0.82	1.66	1.56
				16			19.86	Ecm11	1.18	2.07	0.93	1.68	0.93	1.08	0.88	1.64	1.52	0.98	0.88	1.22	1.34	1.13	2F	1.29	1.11
17	snap 14	13			24.87			SC	2.9	1.85	1.89	2.01	1.19	1.68	0.8	0.86	3.49	1.95	3.04	1.57	0	1.64
			14			26.16		Zip1	2.9	1.85	1.89	2.01	1.19	1.68	0.8	0.86	3.49	1.95	3.04	1.89	0.78	1.83
				13			24.87	Ecm11	2.9	1.85	1.89	2.01	1.19	1.68	0.8	0.86	3.49	1.95	3.04	1.57	F	1.64
18	snap 15	18			23.81			SC	1.64	0.91	1.35	1.59	0.82	1.44	2.41	2.09	0.68	0.78	0.61	2.66	0.59	0.93	0.65	1.72	2.09	0.85
			18			23.81		Zip1	1.64	0.91	1.35	1.59	0.82	1.44	2.41	2.09	0.68	0.78	0.61	2.66	0.59	0.93	0.65	1.72	2.09	0.85
				18			23.81	Ecm11	1.64	0.91	1.35	1.59	0.82	1.44	2.41	2.09	0.68	0.78	0.61	2.66	0.59	0.93	0.65	1.72	2.09	0.85
19	snap 16	18			25.91			SC	1.18	1.05	1.33	1.1	2.08	0.96	1.65	1.47	2.67	2.2	1.17	1.62	1.22	1.5	1.24	0.71	0.75	2.01
			18			25.91		Zip1	1.18	1.05	1.33	1.1	2.08	0.96	1.65	1.47	2.67	2.2	1.17	1.62	1.22	1.5	1.24	0.71	0.75	2.01
				18			25.91	Ecm11	1.18	1.05	1.33	1.1	2.08	0.96	1.65	1.47	2.67	2.2	1.17	1.62	1.22	1.5	1.24	0.71	0.75	2.01
20	snap 17	25			32.82			SC	1.01	0.86	2.18	1.46	1.78	1.68	1.03	1.81	1.37	2.38	0.84	1.36	0.68	1.31	0.75	1.23	0.8	1.09	0.91	0.7	1.25	2.31	1.19	2.2	0.64
			25			34.41		Zip1	1.01	0.86	2.18	1.46	1.78	1.68	1.03	1.81	1.37	2.38	0.84	1.36	0.68	1.31	0.75	1.23	0.8	1.09	1.15	1.16	1.42	2.57	1.32	2.2	0.97
				25			32.82	Ecm11	1.01	0.86	2.18	1.46	1.78	1.68	1.03	1.81	1.37	2.38	0.84	1.36	0.68	1.31	0.75	1.23	0.8	1.09	0.91	0.7	1.25	2.31	1.19	2.2	0.64
21	snap 18	19			31.52			SC	0.89	2.14	1.61	1.5	0.78	2.3	1.38	2.36	2.87	1.91	1.09	1.82	0.76	0.82	1.88	1.28	1.98	1.47	2.68
			19			31.52		Zip1	0.89	2.14	1.61	1.5	0.78	2.3	1.38	2.36	2.87	1.91	1.09	1.82	0.76	0.82	1.88	1.28	1.98	1.47	2.68
				19			31.52	Ecm11	0.89	2.14	1.61	1.5	0.78	2.3	1.38	2.36	2.87	1.91	1.09	1.82	0.76	0.82	1.88	1.28	1.98	1.47	2.68
22	snap 19	12			16.06			SC	1.73	1.3	2.25	1.58	0.97	1.58	1.33	0.71	1.62	0.71	1.07	1.21
			12			18		Zip1	1.73	1.3	2.25	1.58	0.97	1.58	1.33	1.05	1.88	0.81	1.33	2.19
				12			16.08	Ecm11	1.73	1.3	2.25	1.58	0.97	1.58	1.33	0.71	1.62	0.73	1.07	1.21
23	snap 20	20			30.88			SC	1.79	1.19	3.57	1.46	1.42	1.01	1.78	2.22	2.11	1.46	0.96	1.64	1.09	1.06	1.34	1.39	1.78	1.09	1.52	1
			20			31.24		Zip1	1.79	1.19	3.57	1.46	1.42	1.01	1.78	2.22	2.11	1.46	0.96	1.64	1.09	1.06	1.34	1.39	1.78	1.09	1.52	1.36
				20			30.88	Ecm11	1.79	1.19	3.57	1.46	1.42	1.01	1.78	2.22	2.11	1.46	0.96	1.64	1.09	1.06	1.34	1.39	1.78	1.09	1.52	1
24	snap 21	13			17.27			SC	1.57	0.84	1.67	2	1.63	1.51	1.3	1.22	0.98	1.59	1.15	0.85	0.96	0	0
			15			19.37		Zip1	1.57	0.84	1.67	2	1.63	1.51	1.3	1.22	0.98	1.59	1.15	1.1	1.1	0.71	1
				13			17.27	Ecm11	1.57	0.84	1.67	2	1.63	1.51	1.3	1.22	0.98	1.59	1.15	0.85	0.96	F	F
25	snap 22	9			8.82			SC	1.06	0.97	1.03	1.36	1.13	0.71	0.98	0.88	0.7
			9			9.75		Zip1	1.06	0.97	1.03	1.36	1.13	0.71	1.55	1.24	0.7
				9			8.82	Ecm11	1.06	0.97	1.03	1.36	1.13	0.71	0.98	0.88	0.7
26	snap 23	5			5.56			SC	1.05	1.46	1.32	0.67	1.06
			5			5.95		Zip1	1.05	1.46	1.32	0.67	1.45
				5			5.56	Ecm11	1.05	1.46	1.32	0.67	1.06
27	snap 24	23			30.93			SC	0.82	1.39	1.91	1.38	1.87	1.2	1.2	0.78	0.58	1.99	1.54	1.82	0.73	1.78	1.15	1.04	0.84	1.56	1.32	1.02	0.81	1.91	2.29
			23			31.22		Zip1	0.82	1.39	1.91	1.38	1.87	1.2	1.2	0.78	0.58	1.99	1.83	1.82	0.73	1.78	1.15	1.04	0.84	1.56	1.32	1.02	0.81	1.91	2.29
				23			30.93	Ecm11	0.82	1.39	1.91	1.38	1.87	1.2	1.2	0.78	0.58	1.99	1.54	1.82	0.73	1.78	1.15	1.04	0.84	1.56	1.32	1.02	0.81	1.91	2.29
28	snap 25	9			8.8			SC	0.83	0.7	0.84	0.88	1.24	1.5	0.97	0.77	1.07	0
			10			9.98		Zip1	0.83	0.7	0.84	0.88	1.24	1.5	0.97	0.77	1.41	0.84
				9			8.8	Ecm11	0.83	0.7	0.84	0.88	1.24	1.5	0.97	0.77	1.07	F
29	snap 26	4			4.59			SC	1.51	1.1	1.03	0.95
			4			4.91		Zip1	1.51	1.1	1.03	1.27
				4			4.59	Ecm11	1.51	1.1	1.03	0.95
30	snap 27	14			22.79			SC	1.78	1.61	0.95	1.52	1.48	1.1	1.21	2.12	1.39	1.95	1.76	2.46	1.09	2.37
			14			23.29		Zip1	1.78	1.61	0.95	1.52	1.48	1.1	1.21	2.12	1.39	1.95	1.76	2.46	1.5	2.46
				14			22.79	Ecm11	1.78	1.61	0.95	1.52	1.48	1.1	1.21	2.12	1.39	1.95	1.76	2.46	1.09	2.37
31		0			0			SC
			0			0		Zip1
				0			0	Ecm11
32		0			0			SC
			0			0		Zip1
				0			0	Ecm11
33		0			0			SC
			0			0		Zip1
				0			0	Ecm11
34		0			0			SC
			0			0		Zip1
				0			0	Ecm11
35		0			0			SC
			0			0		Zip1
				0			0	Ecm11
36		0			0			SC
			0			0		Zip1
				0			0	Ecm11
37		0			0			SC
			0			0		Zip1
				0			0	Ecm11
38		0			0			SC
			0			0		Zip1
				0			0	Ecm11
39		0			0			SC
			0			0		Zip1
				0			0	Ecm11
40		0			0			SC
			0			0		Zip1
				0			0	Ecm11
41		0			0			SC
			0			0		Zip1
				0			0	Ecm11
42		0			0			SC
			0			0		Zip1
				0			0	Ecm11
43		0			0			SC
			0			0		Zip1
				0			0	Ecm11
44		0			0			SC
			0			0		Zip1
				0			0	Ecm11
45		0			0			SC
			0			0		Zip1
				0			0	Ecm11
46		0			0			SC
			0			0		Zip1
				0			0	Ecm11
47		0			0			SC
			0			0		Zip1
				0			0	Ecm11
48		0			0			SC
			0			0		Zip1
				0			0	Ecm11
49		0			0			SC
			0			0		Zip1
				0			0	Ecm11
50		0			0			SC
			0			0		Zip1
				0			0	Ecm11
					SC	Zip1	Ecm11
				TOTALS	678.14	715.2	678.16

## Sheet: ZIP1_24hr_Fig.3
	YAM2592 ZIP1									SC stretches are Zip1 and Ecm11 colocalized				~>0.7um= SC stretch						08/2018		YAM2592 ZIP1
	24 hours-																					24 hours
				FOR GRAPHS
nuclei	image		# stretches		SC	Zip1	Ecm11	Type		MEASUREMENTS		Each colum corresponds to an individual Zip1 stretch, except when 0.00 seen. In the coumn with a 0.00, a larger Zip1 stretch (the one in the prior column) encompassed two Ecm11 stretches or a single Ecm11 stretch and a focus (F).
#	#	SC	Zip1	Ecm11	μm	μm	μm	Stretch
1	#1	23			34.73			SC	1.66	1.05	2.22	1.88	1.35	1.16	1.55	3.87	2.71	1.46	1.56	0.97	1.87	1.04	1.01	1.7	0.72	1.05	0	1.52	1.02	1.16	1.21	0.99
			25			37.4		Zip1	1.66	1.05	2.22	1.88	1.35	1.16	1.55	3.87	2.71	1.46	1.56	0.97	1.87	1.04	1.01	1.86	1.97	0	1.08	1.79	1.02	2.12	1.21	0.99
				23			34.84	Ecm11	1.66	1.05	2.22	1.88	1.35	1.16	1.55	3.87	2.71	1.46	1.56	0.97	1.87	1.04	1.01	1.7	0.72	1.05	F	1.52	1.13	1.16	1.21	0.99
2	snap 1	15			19.27			SC	0.89	1.47	1.14	1.08	0.93	0.83	1.63	0.87	1.5	1.24	1.48	1.52	0	0	1.43	2.02	1.24
			17			21.5		Zip1	0.89	1.47	1.14	1.08	0.93	0.83	1.63	0.87	1.5	1.24	1.48	1.52	0.77	0.86	1.9	2.15	1.24
				15			19.98	Ecm11	0.89	1.47	1.14	1.08	0.93	0.83	1.63	0.87	1.5	1.24	1.48	1.52	F	F	1.43	2.02	1.95
3	snap 2	23			32.14			SC	1.45	1.46	0.84	1.35	1.28	1.23	0.96	1.04	2.45	1.74	1.11	2.84	1.05	1.33	1.4	2.03	0.94	0.96	0.95	0	1.46	1.83	1.06	1.38
			24			35.16		Zip1	1.45	1.46	0.84	1.35	1.28	1.23	0.96	1.04	2.45	1.74	1.11	2.84	1.05	1.33	1.4	2.03	0.94	1.21	1.98	0.88	1.81	1.9	1.24	1.64
				23			32.14	Ecm11	1.45	1.46	0.84	1.35	1.28	1.23	0.96	1.04	2.45	1.74	1.11	2.84	1.05	1.33	1.4	2.03	0.94	0.96	0.95	F	1.46	1.83	1.06	1.38
4	snap 3	14			20.87			SC	0.9	1.3	1.29	0.84	1.59	0.77	1.75	1.88	1.94	1.39	0	1.94	0	2.33	1.37	1.58
			16			25.08		Zip1	0.9	1.3	1.29	0.84	1.59	0.92	2.08	2.14	2.22	1.87	0.84	2.22	0.89	2.52	1.53	1.93
				14			20.87	Ecm11	0.9	1.3	1.29	0.84	1.59	0.77	1.75	1.88	1.94	1.39	F	1.94	F	2.33	1.37	1.58
5	snap 4	28			35.44			SC	1.41	1.11	1.09	1.68	1.65	1.94	1.05	0.86	0.98	0.87	0.9	1.31	1.52	1.65	2.56	1.11	0.77	1.1	1.19	1.91	1.83	0.84	1.48	0.84	0.66	2.18	0.95	1.55
			26			37.06		Zip1	1.41	1.11	1.09	1.68	1.65	1.94	1.05	0.86	0.98	0.87	0.9	1.31	1.52	1.65	2.56	1.11	0.77	1.48	1.26	2.14	1.96	0.84	1.55	1.5	0	3.87	0	1.71
				28			35.94	Ecm11	1.41	1.11	1.09	1.68	1.65	1.94	1.05	0.86	0.98	0.87	0.9	1.31	1.52	1.65	2.56	1.11	0.77	1.1	1.19	1.91	1.83	1.34	1.48	0.84	0.66	2.18	0.95	1.55
6	snap 5	19			36.81			SC	1.08	2.56	1.03	2.45	3.14	1.19	3.01	1.79	2.61	1.31	2.71	2.96	1.58	1.17	1.39	2.06	0.9	2.35	1.52
			19			37		Zip1	1.08	2.56	1.03	2.45	3.14	1.19	3.01	1.79	2.61	1.31	2.71	2.96	1.58	1.17	1.39	2.06	1.28	2.52	1.16
				19			36.81	Ecm11	1.08	2.56	1.03	2.45	3.14	1.19	3.01	1.79	2.61	1.31	2.71	2.96	1.58	1.17	1.39	2.06	0.9	2.35	1.52
7	snap 6	21			34.28			SC	2.28	2.26	2.5	1.48	0.98	1.6	1	2.07	1.7	2.24	2.19	3.03	1.04	0.9	0.99	2.03	0.92	1.4	1.86	0.91	0.9
			21			34.97		Zip1	2.28	2.26	2.5	1.48	0.98	1.6	1	2.07	1.7	2.24	2.19	3.03	1.04	0.9	0.99	2.03	0.92	1.4	1.86	1.11	1.39
				21			34.28	Ecm11	2.28	2.26	2.5	1.48	0.98	1.6	1	2.07	1.7	2.24	2.19	3.03	1.04	0.9	0.99	2.03	0.92	1.4	1.86	0.91	0.9
8	snap 7	5			6.13			SC	0.95	1.13	1.2	1.45	1.4	0	0
			7			8.08		Zip1	0.95	1.13	1.2	1.45	1.4	0.88	1.07
				5			6.13	Ecm11	0.95	1.13	1.2	1.45	1.4	F	F
9	snap 8	19			33.77			SC	2.45	1.06	2.3	1.29	2.21	3.29	1.46	2	1.97	1.11	1.62	2.11	1.96	1.57	1.73	2.28	1.57	0.91	0	0.88
			20			35.08		Zip1	2.45	1.06	2.3	1.29	2.21	3.29	1.46	2	1.97	1.11	1.62	2.11	1.96	1.57	1.73	2.28	1.57	0.91	1.12	1.07
				19			33.77	Ecm11	2.45	1.06	2.3	1.29	2.21	3.29	1.46	2	1.97	1.11	1.62	2.11	1.96	1.57	1.73	2.28	1.57	0.91	F	0.88
10	snap 9	17			28.37			SC	1.34	1.94	1.75	1.23	2.58	0.89	1.71	2.97	2.12	2.11	1.72	2.35	0.94	1.16	1.33	0.78	1.45
			17			29.8		Zip1	1.34	1.94	1.75	1.23	2.58	0.89	1.71	2.97	2.12	2.11	1.94	2.53	1.22	1.43	1.66	0.93	1.45
				17			28.37	Ecm11	1.34	1.94	1.75	1.23	2.58	0.89	1.71	2.97	2.12	2.11	1.72	2.35	0.94	1.16	1.33	0.78	1.45
11	snap 10	6			7.35			SC	1.85	1.04	0.9	1.06	0.91	1.59	0
			7			8.52		Zip1	1.85	1.04	0.9	1.06	0.91	1.92	0.84
				6			7.35	Ecm11	1.85	1.04	0.9	1.06	0.91	1.59	F
12	snap 11	19			22.61			SC	0.84	1.11	0.87	1.12	0.98	1.55	1.44	0.97	1.16	1.69	2.03	1.14	0.94	1.2	0.87	1.31	0	1.5	0.75	0	1.14
			21			25.04		Zip1	0.84	1.11	0.87	1.12	0.98	1.55	1.44	0.97	1.16	1.69	2.03	1.14	0.94	1.2	0.87	1.36	0.77	1.6	1.03	0.84	1.53
				19			22.61	Ecm11	0.84	1.11	0.87	1.12	0.98	1.55	1.44	0.97	1.16	1.69	2.03	1.14	0.94	1.2	0.87	1.31	F	1.5	0.75	F	1.14
13	snap 12	17			30.62			SC	2.61	1.52	2.86	2.08	2.29	2.53	1.55	0.98	1.84	2.95	2.16	1.59	0	1.13	1.52	0	1.06	1.36	0.59
			18			33.04		Zip1	2.61	1.52	2.86	2.08	2.29	2.53	1.55	0.98	1.84	2.95	2.16	1.59	0.9	1.3	1.7	0.77	1.22	2.19	0
				17			30.62	Ecm11	2.61	1.52	2.86	2.08	2.29	2.53	1.55	0.98	1.84	2.95	2.16	1.59	F	1.13	1.52	F	1.06	1.36	0.59
14	snap 13	11			15.34			SC	1.38	1.51	2.43	1.5	1.22	1.05	0	1.69	0.73	1.09	1.15	0	1.59
			13			20.67		Zip1	1.38	1.51	2.43	1.5	1.22	1.37	1.47	1.89	0.98	1.39	1.42	1.53	2.58
				11			15.34	Ecm11	1.38	1.51	2.43	1.5	1.22	1.05	2F	1.69	0.73	1.09	1.15	4F	1.59
15	snap 14	17			21.94			SC	0.84	1.79	1.38	0.88	1.16	0.86	0.84	1.21	0	1.72	2.36	0	0.86	1.77	1.74	0.73	1.28	1.65	0.87
			19			27.31		Zip1	0.84	1.79	1.38	0.88	1.16	0.96	1.05	2.05	1.39	2.23	2.77	1.01	1.07	1.96	2	0.97	1.28	1.65	0.87
				17			21.94	Ecm11	0.84	1.79	1.38	0.88	1.16	0.86	0.84	1.21	2F	1.72	2.36	F	0.86	1.77	1.74	0.73	1.28	1.65	0.87
16	snap 15	15			32.97			SC	1.65	3.14	2.22	2.21	2.88	3.16	3.04	2.35	1.27	1.73	1.33	1.72	2.42	2.79	1.06
			15			35.68		Zip1	1.65	3.14	2.22	2.21	2.88	3.16	3.04	3.68	1.35	2.07	1.45	2	2.69	2.79	1.35
				15			33.18	Ecm11	1.65	3.14	2.22	2.21	2.88	3.16	3.04	2.35	1.27	1.73	1.33	1.72	2.42	3	1.06
17	snap 16	14			20.86			SC	1.89	2.01	1.06	2.03	1.61	0.94	1.03	1.16	1.43	1.39	1.29	2.21	1.49	0	0	1.32
			16			23.7		Zip1	1.89	2.01	1.06	2.03	1.61	0.94	1.03	1.16	1.43	1.39	1.29	2.3	1.81	0.87	0.87	2.01
				14			20.86	Ecm11	1.89	2.01	1.06	2.03	1.61	0.94	1.03	1.16	1.43	1.39	1.29	2.21	1.49	F	F	1.32
18	snap 17	15			23.63			SC	1.18	2.11	1.9	1.94	1.43	2.47	1.59	1.1	1.34	1.24	1.3	1.94	0.93	0	1.38	1.78
			16			24.86		Zip1	1.18	2.11	1.9	1.94	1.43	2.47	1.59	1.1	1.34	1.24	1.3	1.94	0.93	0.97	1.48	1.94
				15			23.63	Ecm11	1.18	2.11	1.9	1.94	1.43	2.47	1.59	1.1	1.34	1.24	1.3	1.94	0.93	2F	1.38	1.78
19	snap 18	14			24.9			SC	0.98	2.15	2.99	1.59	2.48	2.64	2.6	1.16	0	0	1.97	1.21	1.39	2.16	0.78	0.8
			14			27.04		Zip1	0.98	2.15	2.99	1.59	2.48	2.64	2.6	1.16	2F	1.24	2.12	1.3	1.52	3.15	0	1.12
				15			26.13	Ecm11	0.98	2.15	2.99	1.59	2.48	2.64	2.6	1.16	1.23	2F	1.97	1.21	1.39	2.16	0.78	0.8
20	snap 19	17			33.59			SC	2.91	1.93	1.79	3.29	1.48	0.9	1.45	1.64	3.59	1.03	2.23	1.18	2.35	2.35	2.37	1.47	1.63
			17			33.59		Zip1	2.91	1.93	1.79	3.29	1.48	0.9	1.45	1.64	3.59	1.03	2.23	1.18	2.35	2.35	2.37	1.47	1.63
				17			33.59	Ecm11	2.91	1.93	1.79	3.29	1.48	0.9	1.45	1.64	3.59	1.03	2.23	1.18	2.35	2.35	2.37	1.47	1.63
21	snap 20	18			33.4			SC	2.05	2.19	1.22	1.17	2.07	3.23	0.98	2.24	1.42	2.91	1.79	1.28	1.33	1.68	1.71	3.51	1.1	1.52
			18			33.68		Zip1	2.05	2.19	1.22	1.17	2.07	3.23	0.98	2.24	1.42	2.91	1.79	1.28	1.33	1.68	1.71	3.51	1.25	1.65
				18			33.4	Ecm11	2.05	2.19	1.22	1.17	2.07	3.23	0.98	2.24	1.42	2.91	1.79	1.28	1.33	1.68	1.71	3.51	1.1	1.52
22	snap 21	19			29.5			SC	0.94	2.21	1.31	2.33	1.42	0.86	1.17	1.35	1.44	1.45	1.28	1.56	2.1	1.92	0.82	2.2	2.39	0	1.65	1.1
			20			31.7		Zip1	0.94	2.21	1.31	2.33	1.42	0.86	1.17	1.35	1.44	1.45	1.28	1.56	2.1	1.92	1.25	2.49	2.64	0.82	1.83	1.33
				19			29.72	Ecm11	0.94	2.21	1.31	2.33	1.42	0.86	1.17	1.35	1.44	1.45	1.28	1.56	2.1	1.92	0.82	2.2	2.39	F	1.65	1.32
23	snap 22	23			39.8			SC	2.54	1.95	0.82	0.81	0.91	1.68	0.82	3.44	2.15	1.79	1	2.98	2.81	1.02	0.7	1.76	1.63	2.11	2.24	2.28	2.12	1.03	1.21	0
			23			41.15		Zip1	2.54	1.95	0.82	0.81	0.91	1.68	0.82	3.44	2.15	1.79	1	2.98	2.81	1.02	0.7	1.76	1.63	2.11	2.24	2.28	3.54	0	1.35	0.82
				23			39.8	Ecm11	2.54	1.95	0.82	0.81	0.91	1.68	0.82	3.44	2.15	1.79	1	2.98	2.81	1.02	0.7	1.76	1.63	2.11	2.24	2.28	2.12	1.03	1.21	F
24	snap 23	17			39.21			SC	4.77	3.55	2.86	2.14	3.56	1.83	2.14	2.01	1.52	1.22	1.81	1.66	1.07	3.92	1.11	2.56	1.48
			17			39.7		Zip1	4.77	3.55	2.86	2.14	3.56	1.83	2.14	2.01	1.52	1.22	1.81	1.66	1.07	3.92	1.23	2.88	1.53
				17			39.21	Ecm11	4.77	3.55	2.86	2.14	3.56	1.83	2.14	2.01	1.52	1.22	1.81	1.66	1.07	3.92	1.11	2.56	1.48
25	snap 24	12			13.86			SC	0.91	1.55	0.82	1.19	1.11	0.88	1.38	0.68	1.24	1.66	0	0	0.91	0	0	1.53
			16			18.96		Zip1	0.91	1.55	0.82	1.19	1.11	0.88	1.38	0.68	1.24	1.66	1.06	0.82	1.22	0.75	1.53	2.16
				12			13.86	Ecm11	0.91	1.55	0.82	1.19	1.11	0.88	1.38	0.68	1.24	1.66	F	F	0.91	F	3F	1.53
26	snap 25	17			41.24			SC	3.31	1.63	1.77	3.76	5.92	1.34	1.76	1.94	2.66	2.37	4.62	2.04	2.01	1.8	1.63	1.31	1.37
			16			42.31		Zip1	3.31	1.63	1.77	3.76	5.92	1.34	1.76	1.94	2.66	2.37	4.62	2.04	2.01	1.8	1.99	3.39	0
				17			41.24	Ecm11	3.31	1.63	1.77	3.76	5.92	1.34	1.76	1.94	2.66	2.37	4.62	2.04	2.01	1.8	1.63	1.31	1.37
27	snap 26	17			37.04			SC	3.15	3.14	2.94	2.39	0.87	2.43	2.62	1.65	1.4	3.55	1.82	1.71	1.32	1.8	2.57	2.13	1.55
			17			37.04		Zip1	3.15	3.14	2.94	2.39	0.87	2.43	2.62	1.65	1.4	3.55	1.82	1.71	1.32	1.8	2.57	2.13	1.55
				17			37.04	Ecm11	3.15	3.14	2.94	2.39	0.87	2.43	2.62	1.65	1.4	3.55	1.82	1.71	1.32	1.8	2.57	2.13	1.55
28	snap 27	12			15.55			SC	0.73	1.53	0.87	0.85	2.16	2.1	1.14	1.74	0.8	1.6	0.93	1.1
			12			16.61		Zip1	0.73	1.53	0.87	0.85	2.16	2.1	1.14	1.74	0.8	1.89	1.21	1.59
				12			15.55	Ecm11	0.73	1.53	0.87	0.85	2.16	2.1	1.14	1.74	0.8	1.6	0.93	1.1
29	snap 28	21			34.59			SC	1.76	1.43	1.16	1.68	2.48	1.8	1.27	3.25	1.64	1.76	2.07	1.75	0.76	0.87	1.47	2.23	0.82	2.69	1.39	1	1.31
			21			35.3		Zip1	1.76	1.43	1.16	1.68	2.48	1.8	1.27	3.25	1.64	1.76	2.07	1.75	0.76	0.87	1.47	2.23	0.82	3.1	1.54	1.15	1.31
				21			34.59	Ecm11	1.76	1.43	1.16	1.68	2.48	1.8	1.27	3.25	1.64	1.76	2.07	1.75	0.76	0.87	1.47	2.23	0.82	2.69	1.39	1	1.31
30	snap 29	16			16.39			SC	0.92	1.48	1.39	1.11	0.87	1.05	0.99	0.9	0.96	1.07	0.79	0.97	0.87	0.78	0	0	1.09	1.15
			18			19.16		Zip1	0.92	1.48	1.39	1.11	0.87	1.05	0.99	0.9	0.96	1.07	0.79	0.97	0.87	0.78	1.69	0.77	1.14	1.41
				16			16.39	Ecm11	0.92	1.48	1.39	1.11	0.87	1.05	0.99	0.9	0.96	1.07	0.79	0.97	0.87	0.78	4F	F	1.09	1.15
31	snap 30	5			5.21			SC	1.45	0.78	1.25	0.84	0.89	0
			6			6.17		Zip1	1.45	0.78	1.25	0.84	1.12	0.73
				5			5.21	Ecm11	1.45	0.78	1.25	0.84	0.89	F
32	snap 31	14			19.99			SC	0.91	1.28	2.5	1.82	1.01	0.75	2.29	1.28	1.1	2.08	1.19	1.18	1.64	0.96
			14			21.23		Zip1	0.91	1.28	2.5	1.82	1.01	0.75	2.29	1.28	1.1	2.08	1.19	1.52	1.89	1.61
				14			19.99	Ecm11	0.91	1.28	2.5	1.82	1.01	0.75	2.29	1.28	1.1	2.08	1.19	1.18	1.64	0.96
33	snap 32	17			26.52			SC	1.14	1.41	0.79	2.9	1.51	0.82	2.13	0.81	1.17	1.78	1.87	1.11	0.87	2.69	0.89	1.64	2.99
			17			27.21		Zip1	1.14	1.41	0.79	2.9	1.51	0.82	2.13	0.81	1.17	1.78	1.87	1.11	0.87	2.69	0.89	2.18	3.14
				17			26.52	Ecm11	1.14	1.41	0.79	2.9	1.51	0.82	2.13	0.81	1.17	1.78	1.87	1.11	0.87	2.69	0.89	1.64	2.99
34	snap 33	20			32.94			SC	1.7	1.27	1.95	1.91	1.11	2.3	1.3	1.66	2.5	1.51	1.46	1.59	1.22	1.28	1.44	2.19	2.83	2.04	0.9	0.78
			19			34.69		Zip1	1.7	1.27	1.95	1.91	1.11	2.3	1.3	1.66	2.5	1.51	1.46	1.59	1.22	1.28	1.44	2.19	2.83	2.14	3.33	0
				20			32.94	Ecm11	1.7	1.27	1.95	1.91	1.11	2.3	1.3	1.66	2.5	1.51	1.46	1.59	1.22	1.28	1.44	2.19	2.83	2.04	0.9	0.78
35	snap 34	20			34.24			SC	1.65	2.21	2.93	1.61	0.8	2.31	0.69	1.04	2.82	1.77	1.75	1.11	1.77	2.3	1.95	1.09	1.74	0.9	2.66	1.14
			20			34.96		Zip1	1.65	2.21	2.93	1.61	0.8	2.31	0.69	1.04	2.82	1.77	1.75	1.11	1.77	2.3	1.95	1.09	1.74	0.9	3.22	1.3
				20			33.84	Ecm11	1.65	2.21	2.93	1.61	0.8	2.31	0.69	1.04	2.82	1.77	1.75	1.11	1.77	2.3	1.95	1.09	1.74	0.9	2.26	1.14
36	snap 35	21			35.82			SC	0.98	1.32	2.15	2.8	1.48	1.03	2.72	1.98	2.7	0.7	0.86	0.68	1.04	2.54	2.51	2.24	1.33	3.22	0.98	1.08	1.48
			20			36.19		Zip1	0.98	1.32	2.15	2.8	1.48	1.03	2.72	1.98	2.7	1.93	0	0.68	1.04	2.54	2.51	2.24	1.33	3.22	0.98	1.08	1.48
				21			35.82	Ecm11	0.98	1.32	2.15	2.8	1.48	1.03	2.72	1.98	2.7	0.7	0.86	0.68	1.04	2.54	2.51	2.24	1.33	3.22	0.98	1.08	1.48
37	snap 36	19			34.39			SC	1.57	2.14	2.58	2.59	1.61	1.7	2	2.37	1.41	1.85	2.89	2.3	3.9	0.9	0.81	1.04	0.99	0.75	0.99
			18			34.42		Zip1	1.57	2.14	2.58	2.59	1.61	1.7	2	2.37	1.41	1.85	2.89	2.3	3.9	0.9	0.81	1.04	1.05	1.71	0
				19			34.39	Ecm11	1.57	2.14	2.58	2.59	1.61	1.7	2	2.37	1.41	1.85	2.89	2.3	3.9	0.9	0.81	1.04	0.99	0.75	0.99
38	snap 37	8			8.04			SC	1.23	0.97	0.91	0.9	0.94	1.5	0.81	0	0.78
			9			9.59		Zip1	1.23	0.97	0.91	0.9	0.94	1.68	0.96	0.95	1.05
				8			8.04	Ecm11	1.23	0.97	0.91	0.9	0.94	1.5	0.81	F	0.78
39	snap 38	16			23.07			SC	3.27	1.59	1.13	1.11	0.96	1.16	0.95	1.55	1.28	2.05	2.3	1.32	1.96	0.95	0	0.64	0.85
			17			24.72		Zip1	3.27	1.59	1.13	1.11	0.96	1.16	0.95	1.55	1.28	2.05	2.3	1.32	1.96	0.95	1.03	1	1.11
				16			23.07	Ecm11	3.27	1.59	1.13	1.11	0.96	1.16	0.95	1.55	1.28	2.05	2.3	1.32	1.96	0.95	F	0.64	0.85
40	snap 39	19			32.73			SC	1.54	1.79	2.12	1.1	3.04	1.71	2.81	0.87	1.81	1.48	2.1	1.1	1	1.3	1.09	3.27	2.23	1.3	0	1.07
			20			34.33		Zip1	1.54	1.79	2.12	1.1	3.04	1.71	2.81	0.87	1.81	1.48	2.1	1.1	1	1.3	1.09	3.27	2.23	1.53	0.73	1.71
				19			32.73	Ecm11	1.54	1.79	2.12	1.1	3.04	1.71	2.81	0.87	1.81	1.48	2.1	1.1	1	1.3	1.09	3.27	2.23	1.3	F	1.07
41	snap 40	17			35.15			SC	1.25	2.22	2.8	3.06	1.86	2.15	0.81	2.93	1.99	1.76	2.1	1.3	0.86	3.37	2.18	3	1.51
			17			35.24		Zip1	1.25	2.22	2.8	3.06	1.86	2.15	0.81	2.93	1.99	1.76	2.1	1.3	0.86	3.37	2.18	3	1.6
				17			35.15	Ecm11	1.25	2.22	2.8	3.06	1.86	2.15	0.81	2.93	1.99	1.76	2.1	1.3	0.86	3.37	2.18	3	1.51
42	snap 41	18			34.13			SC	1.99	1.66	2.34	2.22	1.25	2.24	2.01	2.14	1.15	2.31	1.69	1.87	1.52	2.93	1.31	1.85	2.27	1.38
			18			34.38		Zip1	1.99	1.66	2.34	2.22	1.25	2.24	2.01	2.14	1.15	2.31	1.69	1.87	1.52	2.93	1.31	1.85	2.37	1.53
				18			34.13	Ecm11	1.99	1.66	2.34	2.22	1.25	2.24	2.01	2.14	1.15	2.31	1.69	1.87	1.52	2.93	1.31	1.85	2.27	1.38
43		0			0			SC
			0			0		Zip1
				0			0	Ecm11
44		0			0			SC
			0			0		Zip1
				0			0	Ecm11
45		0			0			SC
			0			0		Zip1
				0			0	Ecm11
46		0			0			SC
			0			0		Zip1
				0			0	Ecm11
47		0			0			SC
			0			0		Zip1
				0			0	Ecm11
48		0			0			SC
			0			0		Zip1
				0			0	Ecm11
49		0			0			SC
			0			0		Zip1
				0			0	Ecm11
50		0			0			SC
			0			0		Zip1
				0			0	Ecm11
					SC	Zip1	Ecm11
				TOTALS	1138.43	1209.32	1141.01

## Sheet: D1_15hr_Fig.3
	AM4064 zip1-D1									SC stretches are Zip1 and Ecm11 colocalized				~>0.7um= SC stretch						08/2018		AM4064 zip1-D1
	15 hours		FOR GRAPHS																			15 hours
nuclei	image		# stretches		SC	Zip1	Ecm11	Type		MEASUREMENTS		Each colum corresponds to an individual Zip1 stretch, except when 0.00 seen. In the coumn with a 0.00, a larger Zip1 stretch (the one in the prior column) encompassed two Ecm11 stretches or a single Ecm11 stretch and a focus (F).
#	#	SC	Zip1	Ecm11	μm	μm	μm	Stretch
1	#3	9			9.16			SC	1.22	0.96	1.13	0.84	0.84	0.84	1	1.56	0	0.77	0
			11			11.65		Zip1	1.22	0.96	1.13	0.84	0.84	0.84	1	1.56	1.02	1.28	0.96
				9			9.16	Ecm11	1.22	0.96	1.13	0.84	0.84	0.84	1	1.56	F	0.77	2F
2	#4	7			8.82			SC	1.25	1.45	2.3	1.22	0.97	0.89	0.74	0
			8			9.55		Zip1	1.25	1.45	2.3	1.22	0.97	0.89	0.74	0.73
				7			8.82	Ecm11	1.25	1.45	2.3	1.22	0.97	0.89	0.74	F
3	#6	14			12.7			SC	1.23	0.86	0.78	0.95	0.73	0.78	0.79	0.81	0.88	0.8	0.86	1.12	0.9	1.21	0
			15			13.63		Zip1	1.23	0.86	0.78	0.95	0.73	0.78	0.79	0.81	0.88	0.8	0.86	1.12	0.9	1.21	0.93
				14			12.7	Ecm11	1.23	0.86	0.78	0.95	0.73	0.78	0.79	0.81	0.88	0.8	0.86	1.12	0.9	1.21	2F
4	#7	13			18.76			SC	1.5	0.82	1.2	1.45	1.34	1.33	2.29	0.81	2.11	0.92	2.06	0.74	2.19
			13			18.76		Zip1	1.5	0.82	1.2	1.45	1.34	1.33	2.29	0.81	2.11	0.92	2.06	0.74	2.19
				13			18.76	Ecm11	1.5	0.82	1.2	1.45	1.34	1.33	2.29	0.81	2.11	0.92	2.06	0.74	2.19
5	#8	15			18.52			SC	1.92	2.13	1.95	0.86	0.82	0.81	1.53	0.83	1.23	1.03	1.35	0.76	0.96	0.68	1.66	0
			16			19.19		Zip1	1.92	2.13	1.95	0.86	0.82	0.81	1.53	0.83	1.23	1.03	1.35	0.76	0.96	0.68	1.66	0.67
				15			18.52	Ecm11	1.92	2.13	1.95	0.86	0.82	0.81	1.53	0.83	1.23	1.03	1.35	0.76	0.96	0.68	1.66	F
6	snap 10	6			6.33			SC	0.73	1.78	1	1.05	0.73	1.04
			6			7		Zip1	0.73	1.78	1	1.05	0.91	1.53
				6			6.33	Ecm11	0.73	1.78	1	1.05	0.73	1.04
7	snap 11	13			18.32			SC	0.86	1.47	1.54	1.76	0.9	0.98	2.14	1.58	1.86	0.81	0.77	2.01	1.64
			13			18.57		Zip1	0.86	1.47	1.54	1.76	0.9	0.98	2.14	1.58	1.86	0.81	0.77	2.01	1.89
				13			18.32	Ecm11	0.86	1.47	1.54	1.76	0.9	0.98	2.14	1.58	1.86	0.81	0.77	2.01	1.64
8	snap 12	15			24.9			SC	2.2	2.68	2.56	2.92	1.97	0.94	0.61	1.44	2.32	1.17	0.82	2.47	0.87	1.29	0.64
			15			25.12		Zip1	2.2	2.68	2.56	2.92	1.97	0.94	0.61	1.44	2.32	1.17	0.82	2.47	0.87	1.29	0.86
				15			24.9	Ecm11	2.2	2.68	2.56	2.92	1.97	0.94	0.61	1.44	2.32	1.17	0.82	2.47	0.87	1.29	0.64
9	snap 13	6			7.24			SC	1.33	0.87	1.13	1.54	0.82	1.55	0
			7			8.05		Zip1	1.33	0.87	1.13	1.54	0.82	1.55	0.81
				6			7.24	Ecm11	1.33	0.87	1.13	1.54	0.82	1.55	F
10	snap 14	14			20.67			SC	1.7	2.45	1.58	1.3	1.06	2.09	1.05	1.85	0.77	1.68	1	0.78	1.71	1.65
			14			20.67		Zip1	1.7	2.45	1.58	1.3	1.06	2.09	1.05	1.85	0.77	1.68	1	0.78	1.71	1.65
				14			20.67	Ecm11	1.7	2.45	1.58	1.3	1.06	2.09	1.05	1.85	0.77	1.68	1	0.78	1.71	1.65
11	snap 15	5			4.81			SC	1.01	1.22	0.96	0.73	0.89
			5			4.81		Zip1	1.01	1.22	0.96	0.73	0.89
				5			5.07	Ecm11	1.01	1.22	0.96	0.73	1.15
12	snap 16	8			11.81			SC	1.85	1.06	3.79	1.26	1.33	0.77	0.77	0.98
			8			11.81		Zip1	1.85	1.06	3.79	1.26	1.33	0.77	0.77	0.98
				8			11.81	Ecm11	1.85	1.06	3.79	1.26	1.33	0.77	0.77	0.98
13	snap 17	2			2.03			SC	1	1.03
			2			2.03		Zip1	1	1.03
				2			2.03	Ecm11	1	1.03
14	snap 18	6			7.89			SC	1.2	1.05	1.18	0.82	1.3	2.34
			6			7.89		Zip1	1.2	1.05	1.18	0.82	1.3	2.34
				6			7.89	Ecm11	1.2	1.05	1.18	0.82	1.3	2.34
15	snap 19	19			19.94			SC	0.81	1.19	0.66	0.65	0.85	1.56	0.91	0.87	0.77	1.25	0.89	0.7	1.23	0.82	1.84	0.77	0.77	1.24	2.16
			19			19.94		Zip1	0.81	1.19	0.66	0.65	0.85	1.56	0.91	0.87	0.77	1.25	0.89	0.7	1.23	0.82	1.84	0.77	0.77	1.24	2.16
				19			19.94	Ecm11	0.81	1.19	0.66	0.65	0.85	1.56	0.91	0.87	0.77	1.25	0.89	0.7	1.23	0.82	1.84	0.77	0.77	1.24	2.16
16	snap 20	7			9.12			SC	1.24	1.3	1.56	1.61	1.26	0.87	1.28
			7			9.27		Zip1	1.24	1.3	1.56	1.61	1.26	0.87	1.43
				7			9.22	Ecm11	1.24	1.3	1.56	1.61	1.26	0.97	1.28
17	#9	0			0			SC															PC
			0			0		Zip1
				0			0	Ecm11
18		0			0			SC
			0			0		Zip1
				0			0	Ecm11
19		0			0			SC
			0			0		Zip1
				0			0	Ecm11
20		0			0			SC
			0			0		Zip1
				0			0	Ecm11
21		0			0			SC
			0			0		Zip1
				0			0	Ecm11
22		0			0			SC
			0			0		Zip1
				0			0	Ecm11
23		0			0			SC
			0			0		Zip1
				0			0	Ecm11
24		0			0			SC
			0			0		Zip1
				0			0	Ecm11
25		0			0			SC
			0			0		Zip1
				0			0	Ecm11
26		0			0			SC
			0			0		Zip1
				0			0	Ecm11
27		0			0			SC
			0			0		Zip1
				0			0	Ecm11
28		0			0			SC
			0			0		Zip1
				0			0	Ecm11
29		0			0			SC
			0			0		Zip1
				0			0	Ecm11
30		0			0			SC
			0			0		Zip1
				0			0	Ecm11
31		0			0			SC
			0			0		Zip1
				0			0	Ecm11
32		0			0			SC
			0			0		Zip1
				0			0	Ecm11
33		0			0			SC
			0			0		Zip1
				0			0	Ecm11
34		0			0			SC
			0			0		Zip1
				0			0	Ecm11
35		0			0			SC
			0			0		Zip1
				0			0	Ecm11
36		0			0			SC
			0			0		Zip1
				0			0	Ecm11
37		0			0			SC
			0			0		Zip1
				0			0	Ecm11
38		0			0			SC
			0			0		Zip1
				0			0	Ecm11
39		0			0			SC
			0			0		Zip1
				0			0	Ecm11
40		0			0			SC
			0			0		Zip1
				0			0	Ecm11
41		0			0			SC
			0			0		Zip1
				0			0	Ecm11
42		0			0			SC
			0			0		Zip1
				0			0	Ecm11
43		0			0			SC
			0			0		Zip1
				0			0	Ecm11
44		0			0			SC
			0			0		Zip1
				0			0	Ecm11
45		0			0			SC
			0			0		Zip1
				0			0	Ecm11
46		0			0			SC
			0			0		Zip1
				0			0	Ecm11
47		0			0			SC
			0			0		Zip1
				0			0	Ecm11
48		0			0			SC
			0			0		Zip1
				0			0	Ecm11
49		0			0			SC
			0			0		Zip1
				0			0	Ecm11
50		0			0			SC
			0			0		Zip1
				0			0	Ecm11
					SC	Zip1	Ecm11
				TOTALS	201.02	207.94	201.38

## Sheet: D1_18hr_Fig.3
	AM4064 zip1-D1									SC stretches are Zip1 and Ecm11 colocalized				~>0.7um= SC stretch						08/2018		AM4064 zip1-D1
	18 hours		FOR GRAPHS																			18 hours
nuclei	image		# stretches		SC	Zip1	Ecm11	Type		MEASUREMENTS		Each colum corresponds to an individual Zip1 stretch, except when 0.00 seen. In the coumn with a 0.00, a larger Zip1 stretch (the one in the prior column) encompassed two Ecm11 stretches or a single Ecm11 stretch and a focus (F).
#	#	SC	Zip1	Ecm11	μm	μm	μm	Stretch
1	#1	14			19.49			SC	2.11	1.47	1.19	2.01	0.74	1.47	1.12	1.19	1.99	0.9	0.96	1.06	1.54	1.74	0				PC
			15			22.04		Zip1	2.11	1.47	1.19	2.01	0.74	1.47	1.12	1.19	1.99	0.9	0.96	1.06	1.54	1.74	2.55
				14			19.49	Ecm11	2.11	1.47	1.19	2.01	0.74	1.47	1.12	1.19	1.99	0.9	0.96	1.06	1.54	1.74	2F
2	snap1	9			11.89			SC	0.93	0.99	1.4	0.97	1.47	2.56	1.29	0.78	0	1.5
			10			14		Zip1	0.93	0.99	1.4	0.97	1.47	2.56	1.29	1.66	1.05	1.68
				9			11.89	Ecm11	0.93	0.99	1.4	0.97	1.47	2.56	1.29	0.78	0	1.5
3	snap 2	9			15.52			SC	2.17	1.54	1.33	0.91	1.7	2.27	0.82	1.96	2.82
			9			15.52		Zip1	2.17	1.54	1.33	0.91	1.7	2.27	0.82	1.96	2.82
				9			15.52	Ecm11	2.17	1.54	1.33	0.91	1.7	2.27	0.82	1.96	2.82
4	3#	15			21.27			SC	2.2	1.72	1.09	1.86	1.77	0.9	0.68	1.95	1.03	0.89	1.07	2	0.89	2.18	1.04
			15			21.27		Zip1	2.2	1.72	1.09	1.86	1.77	0.9	0.68	1.95	1.03	0.89	1.07	2	0.89	2.18	1.04
				15			21.27	Ecm11	2.2	1.72	1.09	1.86	1.77	0.9	0.68	1.95	1.03	0.89	1.07	2	0.89	2.18	1.04
5	snap 3	7			8.93			SC	0.92	2.48	1.56	1.16	0.9	1.05	0.86
			7			8.93		Zip1	0.92	2.48	1.56	1.16	0.9	1.05	0.86
				7			8.93	Ecm11	0.92	2.48	1.56	1.16	0.9	1.05	0.86
6	snap 4	11			13.17			SC	1.09	1.64	1.57	1.04	1.07	1.22	1.31	0.93	0.77	1.18	1.35
			11			13.6		Zip1	1.09	1.64	1.57	1.04	1.07	1.22	1.31	0.93	0.77	1.36	1.6
				11			13.17	Ecm11	1.09	1.64	1.57	1.04	1.07	1.22	1.31	0.93	0.77	1.18	1.35
7	snap 5	13			18.58			SC	1.08	1	1.34	2.36	0.91	1.89	2.6	0.64	0.91	0.75	1.13	2.32	1.65
			13			18.58		Zip1	1.08	1	1.34	2.36	0.91	1.89	2.6	0.64	0.91	0.75	1.13	2.32	1.65
				13			18.58	Ecm11	1.08	1	1.34	2.36	0.91	1.89	2.6	0.64	0.91	0.75	1.13	2.32	1.65
8	snap 6	3			2.78			SC	1.14	1	0	0.64
			4			3.9		Zip1	1.14	1	0.93	0.83
				3			2.78	Ecm11	1.14	1	F	0.64
9	snap 7	1			1.66			SC	1.66
			1			1.66		Zip1	1.66
				1			1.66	Ecm11	1.66
10	snap 8	2			1.92			SC	1.05	0.87
			2			1.92		Zip1	1.05	0.87
				2			1.92	Ecm11	1.05	0.87
11	snap 9	11			12.77			SC	1.36	1.72	0.98	1.25	1.36	0.82	1.68	0.86	1.12	0.96	0.66
			11			13.02		Zip1	1.36	1.72	0.98	1.25	1.36	0.82	1.68	0.86	1.12	0.96	0.91
				11			12.77	Ecm11	1.36	1.72	0.98	1.25	1.36	0.82	1.68	0.86	1.12	0.96	0.66
12	snap 10	7			9.51			SC	1.84	0.98	1.55	1.06	1.26	1.91	0.91
			7			9.71		Zip1	1.84	0.98	1.55	1.06	1.26	1.91	1.11
				7			9.51	Ecm11	1.84	0.98	1.55	1.06	1.26	1.91	0.91
13	snap 11	14			20.78			SC	2.04	1.95	2.03	1.8	1.68	1.55	1.05	0.86	1.81	1.47	1.05	1.42	1.21	0.86	0
			15			21.6		Zip1	2.04	1.95	2.03	1.8	1.68	1.55	1.05	0.86	1.81	1.47	1.05	1.42	1.21	0.86	0.82
				14			20.78	Ecm11	2.04	1.95	2.03	1.8	1.68	1.55	1.05	0.86	1.81	1.47	1.05	1.42	1.21	0.86	0
14	snap 12	3			2.93			SC	0.97	0.98	0.98	0
			4			3.7		Zip1	0.97	0.98	0.98	0.77
				3			2.93	Ecm11	0.97	0.98	0.98	F
15	snap 13	5			5.66			SC	1.71	0.76	1.1	1.05	1.04
			5			5.66		Zip1	1.71	0.76	1.1	1.05	1.04
				5			5.93	Ecm11	1.71	0.76	1.1	1.05	1.31
16	snap 14	9			13.96			SC	1.22	1.25	1.83	0.99	1.77	1.67	2.07	2.26	0.9
			9			13.96		Zip1	1.22	1.25	1.83	0.99	1.77	1.67	2.07	2.26	0.9
				9			13.96	Ecm11	1.22	1.25	1.83	0.99	1.77	1.67	2.07	2.26	0.9
17	snap 15	12			18.45			SC	1.55	1.19	1.3	2.97	0.78	1.59	2.47	0.98	1.5	0.83	1.35	1.94
			12			18.45		Zip1	1.55	1.19	1.3	2.97	0.78	1.59	2.47	0.98	1.5	0.83	1.35	1.94
				12			18.45	Ecm11	1.55	1.19	1.3	2.97	0.78	1.59	2.47	0.98	1.5	0.83	1.35	1.94
18	snap 16	5			7.07			SC	1.7	1.01	0.9	0.98	2.48
			5			7.07		Zip1	1.7	1.01	0.9	0.98	2.48
				5			7.07	Ecm11	1.7	1.01	0.9	0.98	2.48
19	snap 17	3			3.87			SC	0.85	2.21	0.81
			3			3.87		Zip1	0.85	2.21	0.81
				3			3.87	Ecm11	0.85	2.21	0.81
20	snap 18	11			14.98			SC	1.13	0.92	1.46	0.92	2.31	1.22	2.18	1.11	1.33	1.17	1.23
			11			15.46		Zip1	1.13	0.92	1.46	0.92	2.31	1.22	2.18	1.11	1.33	1.17	1.71
				11			14.98	Ecm11	1.13	0.92	1.46	0.92	2.31	1.22	2.18	1.11	1.33	1.17	1.23
21	snap 19	4			4.53			SC	1.52	1.33	0.91	0.77
			4			4.53		Zip1	1.52	1.33	0.91	0.77
				4			4.53	Ecm11	1.52	1.33	0.91	0.77
22	snap 20	3			3.25			SC	0.94	0.91	1.4
			3			3.25		Zip1	0.94	0.91	1.4
				3			3.25	Ecm11	0.94	0.91	1.4
23	snap 21	9			11.2			SC	0.88	1.14	1.79	0.9	1.41	1.4	1.34	1.13	1.21	0
			10			12.24		Zip1	0.88	1.14	1.79	0.9	1.41	1.4	1.34	1.13	1.21	1.04
				9			11.2	Ecm11	0.88	1.14	1.79	0.9	1.41	1.4	1.34	1.13	1.21	F
24	snap 22	5			5.32			SC	0.96	1.1	1.61	0.87	0.78
			5			5.48		Zip1	0.96	1.1	1.61	0.87	0.94
				5			5.32	Ecm11	0.96	1.1	1.61	0.87	0.78
25	snap 23	11			11.08			SC	0.68	0.9	1.11	0.7	0.86	1.12	1.88	0.87	0.73	1.39	0.84	0
			12			12.08		Zip1	0.68	0.9	1.11	0.7	0.86	1.12	1.88	0.87	0.73	1.39	0.84	1
				11			11.08	Ecm11	0.68	0.9	1.11	0.7	0.86	1.12	1.88	0.87	0.73	1.39	0.84	2F
26	snap 24	11			14.75			SC	1.38	2.12	0.75	2.2	0.78	0.84	1.7	0.76	1.93	1.51	0.78
			11			14.75		Zip1	1.38	2.12	0.75	2.2	0.78	0.84	1.7	0.76	1.93	1.51	0.78
				11			14.75	Ecm11	1.38	2.12	0.75	2.2	0.78	0.84	1.7	0.76	1.93	1.51	0.78
27	snap 25	12			20.57			SC	1.64	2.15	1.53	1.25	1.12	1.61	1.71	2.07	1.88	2.91	1.1	1.6
			12			21.06		Zip1	1.64	2.15	1.53	1.25	1.12	1.61	1.71	2.07	1.88	2.91	1.47	1.72
				12			20.57	Ecm11	1.64	2.15	1.53	1.25	1.12	1.61	1.71	2.07	1.88	2.91	1.1	1.6
28	snap 26	5			8.42			SC	2.24	1.85	0.9	1.98	1.45
			5			8.42		Zip1	2.24	1.85	0.9	1.98	1.45
				5			8.42	Ecm11	2.24	1.85	0.9	1.98	1.45
29	snap 27	7			7.03			SC	0.73	1.1	0.99	1.25	0.71	1.42	0.83
			7			7.03		Zip1	0.73	1.1	0.99	1.25	0.71	1.42	0.83
				7			7.03	Ecm11	0.73	1.1	0.99	1.25	0.71	1.42	0.83
30	snap 28	13			15.48			SC	1.52	0.9	0.81	1.51	0.91	0.65	1.4	0.7	0.93	2.18	1.68	0.79	0	1.5
			14			17.38		Zip1	1.52	0.9	0.81	1.51	0.91	0.65	1.4	0.7	0.93	2.18	1.68	1.3	1.02	1.87
				13			15.48	Ecm11	1.52	0.9	0.81	1.51	0.91	0.65	1.4	0.7	0.93	2.18	1.68	0.79	2F	1.5
31		0			0			SC
			0			0		Zip1
				0			0	Ecm11
32		0			0			SC
			0			0		Zip1
				0			0	Ecm11
33		0			0			SC
			0			0		Zip1
				0			0	Ecm11
34		0			0			SC
			0			0		Zip1
				0			0	Ecm11
35		0			0			SC
			0			0		Zip1
				0			0	Ecm11
36		0			0			SC
			0			0		Zip1
				0			0	Ecm11
37		0			0			SC
			0			0		Zip1
				0			0	Ecm11
38		0			0			SC
			0			0		Zip1
				0			0	Ecm11
39		0			0			SC
			0			0		Zip1
				0			0	Ecm11
40		0			0			SC
			0			0		Zip1
				0			0	Ecm11
41		0			0			SC
			0			0		Zip1
				0			0	Ecm11
42		0			0			SC
			0			0		Zip1
				0			0	Ecm11
43		0			0			SC
			0			0		Zip1
				0			0	Ecm11
44		0			0			SC
			0			0		Zip1
				0			0	Ecm11
45		0			0			SC
			0			0		Zip1
				0			0	Ecm11
46		0			0			SC
			0			0		Zip1
				0			0	Ecm11
47		0			0			SC
			0			0		Zip1
				0			0	Ecm11
48		0			0			SC
			0			0		Zip1
				0			0	Ecm11
49		0			0			SC
			0			0		Zip1
				0			0	Ecm11
50		0			0			SC
			0			0		Zip1
				0			0	Ecm11
					SC	Zip1	Ecm11
				TOTALS	326.82	340.14	327.09

## Sheet: D1_21hr_Fig.3
	AM4064 zip1-D1									SC stretches are Zip1 and Ecm11 colocalized				~>0.7um= SC stretch						08/2018		AM4064 zip1-D1
	21 hours		FOR GRAPHS																			21 hours
nuclei	image		# stretches		SC	Zip1	Ecm11	Type		MEASUREMENTS		Each colum corresponds to an individual Zip1 stretch, except when 0.00 seen. In the coumn with a 0.00, a larger Zip1 stretch (the one in the prior column) encompassed two Ecm11 stretches or a single Ecm11 stretch and a focus (F).
#	#	SC	Zip1	Ecm11	μm	μm	μm	Stretch
1	#1	19			29.62			SC	2.16	1.79	1.95	2.71	1.02	2	2.38	0.92	1.36	1.69	2.05	1.41	1.99	1.19	1.33	0.73	1.3	0.63	1.01
			19			30.14		Zip1	2.16	1.79	1.95	2.71	1.02	2	2.38	0.92	1.36	1.69	2.05	1.41	1.99	1.19	1.33	0.73	1.3	0.87	1.29
				19			29.62	Ecm11	2.16	1.79	1.95	2.71	1.02	2	2.38	0.92	1.36	1.69	2.05	1.41	1.99	1.19	1.33	0.73	1.3	0.63	1.01
2	snap 1	20			24.07			SC	0.94	1.77	0.76	0.92	1.7	1.25	0.66	0.78	1.15	1.46	1.44	0.99	0.78	1.33	2.7	1.45	0.93	0.89	1.43	0	0.74	0
			22			28.12		Zip1	0.94	1.77	0.76	0.92	1.7	1.25	0.66	0.78	1.15	1.46	1.44	0.99	0.78	1.33	2.7	1.45	0.93	0.89	2.07	1.15	0.93	2.07
				20			24.06	Ecm11	0.94	1.77	0.76	0.92	1.7	1.25	0.66	0.78	1.15	1.46	1.44	0.99	0.78	1.33	2.7	1.45	0.93	0.89	1.43	0	0.73	3F
3	#2	22			32.14			SC	0.97	1.55	2.54	0.92	1.59	2.31	1.81	1.35	1.72	0.76	1.8	1.3	1.24	1.57	0.71	1.51	0.89	1.14	0.95	2.12	2.05	1.34	0	EPC
			23			32.82		Zip1	0.97	1.55	2.54	0.92	1.59	2.31	1.81	1.35	1.72	0.76	1.8	1.3	1.24	1.57	0.71	1.51	0.89	1.14	0.95	2.12	2.05	1.34	0.68
				22			32.14	Ecm11	0.97	1.55	2.54	0.92	1.59	2.31	1.81	1.35	1.72	0.76	1.8	1.3	1.24	1.57	0.71	1.51	0.89	1.14	0.95	2.12	2.05	1.34	F
4	snap 2	3			2.89			SC	1.28	0.79	0.82	0
			4			3.8		Zip1	1.28	0.79	0.82	0.91
				3			2.89	Ecm11	1.28	0.79	0.82	F
5	#3	7			8.39			SC	0.64	1.28	1.43	1.31	1.24	0.99	1.5																	PC
			7			8.39		Zip1	0.64	1.28	1.43	1.31	1.24	0.99	1.5
				7			8.39	Ecm11	0.64	1.28	1.43	1.31	1.24	0.99	1.5
6	snap 3	3			2.87			SC	0.87	1.2	0.8	0
			4			4.86		Zip1	0.87	1.2	0.8	1.99
				3			3.1	Ecm11	0.87	1.2	1.03	3F
7	#4	19			25.34			SC	1.45	0.78	0.97	1.4	1.37	1.63	0.87	0.87	0.96	1.35	2.17	2.86	1.05	1.16	0.96	0.89	1.58	1.27	1.75
			19			25.34		Zip1	1.45	0.78	0.97	1.4	1.37	1.63	0.87	0.87	0.96	1.35	2.17	2.86	1.05	1.16	0.96	0.89	1.58	1.27	1.75
				19			25.34	Ecm11	1.45	0.78	0.97	1.4	1.37	1.63	0.87	0.87	0.96	1.35	2.17	2.86	1.05	1.16	0.96	0.89	1.58	1.27	1.75
8	snap 4	14			19.05			SC	1.09	1.68	1.3	0.8	0.86	1.18	1.87	1.7	3.35	0.69	1.26	1.72	0.63	0.92										PC
			14			20.81		Zip1	1.09	1.68	1.3	0.8	0.86	1.18	1.87	1.7	3.35	0.69	1.34	1.9	1.46	1.59
				14			19.05	Ecm11	1.09	1.68	1.3	0.8	0.86	1.18	1.87	1.7	3.35	0.69	1.26	1.72	0.63	0.92
9	#5	17			19.03			SC	0.77	1.57	2.1	0.75	1.05	1.74	1.11	1.07	0.83	1.04	1.36	1.26	0.97	0.97	0.81	0.71	0.92
			17			19.03		Zip1	0.77	1.57	2.1	0.75	1.05	1.74	1.11	1.07	0.83	1.04	1.36	1.26	0.97	0.97	0.81	0.71	0.92
				17			19.03	Ecm11	0.77	1.57	2.1	0.75	1.05	1.74	1.11	1.07	0.83	1.04	1.36	1.26	0.97	0.97	0.81	0.71	0.92
10	snap 5	18			22.62			SC	1.69	1.52	0.77	0.97	1.47	1.27	2.2	1.2	0.98	0.93	1.16	1.4	1.09	1.9	0.81	0.94	0.73	1.59	0
			19			25.32		Zip1	1.69	1.52	0.77	0.97	1.47	1.27	2.2	1.2	0.98	0.93	1.16	1.4	1.09	1.9	0.81	0.94	0.73	1.59	2.7
				18			22.62	Ecm11	1.69	1.52	0.77	0.97	1.47	1.27	2.2	1.2	0.98	0.93	1.16	1.4	1.09	1.9	0.81	0.94	0.73	1.59	BLOB
11	snap 6	19			28.64			SC	0.69	1.2	0.88	1.93	1.72	1.99	1.26	1.92	0.84	1.5	1.35	1.69	1.78	1.43	1.51	1.41	1.71	1.6	2.23
			19			28.64		Zip1	0.69	1.2	0.88	1.93	1.72	1.99	1.26	1.92	0.84	1.5	1.35	1.69	1.78	1.43	1.51	1.41	1.71	1.6	2.23
				19			28.64	Ecm11	0.69	1.2	0.88	1.93	1.72	1.99	1.26	1.92	0.84	1.5	1.35	1.69	1.78	1.43	1.51	1.41	1.71	1.6	2.23
12	snap 7	2			2.82			SC	1.52	1.3	0	0	0																			PC
			5			5.87		Zip1	1.52	1.3	0.84	1.37	0.84
				2			2.82	Ecm11	1.52	1.3	F	2F	0
13	snap 8	17			24.06			SC	0.97	1.82	2.42	1.51	1.22	1.1	0.84	2.13	1.7	0.99	1.64	0.79	0.74	1.28	1.42	1.45	2.04
			17			25.7		Zip1	0.97	1.82	2.42	1.51	1.22	1.1	0.84	2.13	1.7	0.99	1.74	1.27	0.88	1.37	1.67	1.65	2.42
				17			24.06	Ecm11	0.97	1.82	2.42	1.51	1.22	1.1	0.84	2.13	1.7	0.99	1.64	0.79	0.74	1.28	1.42	1.45	2.04
14	snap 9	9			11.56			SC	2.07	1.16	1.58	1.33	1.07	1.43	0.61	1.47	0	0.84	0
			11			13.63		Zip1	2.07	1.16	1.58	1.33	1.07	1.43	0.61	1.66	1	1.02	0.7
				9			11.56	Ecm11	2.07	1.16	1.58	1.33	1.07	1.43	0.61	1.47	F	0.84	F
15	snap 10	21			23.94			SC	1.53	0.96	0.91	1.01	0.71	1.74	1.59	1	1.27	1.66	1.26	0.87	0.9	1.08	1.26	1.77	0.8	0	0.73	0.75	0.69	0	1.45
			22			25.86		Zip1	1.53	0.96	0.91	1.01	0.71	1.74	1.59	1	1.27	1.66	1.26	0.87	0.9	1.08	1.26	1.77	0.8	0.86	1.42	0	0.85	0.78	1.63
				21			23.94	Ecm11	1.53	0.96	0.91	1.01	0.71	1.74	1.59	1	1.27	1.66	1.26	0.87	0.9	1.08	1.26	1.77	0.8	F	0.73	0.75	0.69	F	1.45
16	snap 11	13			18.46			SC	2.05	1.24	0.79	1.88	0.8	1.77	0.79	1.07	1.88	1.55	1.57	1.42	1.65
			13			18.46		Zip1	2.05	1.24	0.79	1.88	0.8	1.77	0.79	1.07	1.88	1.55	1.57	1.42	1.65
				13			18.46	Ecm11	2.05	1.24	0.79	1.88	0.8	1.77	0.79	1.07	1.88	1.55	1.57	1.42	1.65
17	snap 12	14			16.11			SC	2.94	0.98	0.96	0.67	0.83	0.64	0.84	0.81	0.93	0.84	2.17	1.13	0.96	0	1.41
			15			17.4		Zip1	2.94	0.98	0.96	0.67	0.83	0.64	0.84	0.81	0.93	0.84	2.17	1.13	1.19	0.74	1.73
				14			16.11	Ecm11	2.94	0.98	0.96	0.67	0.83	0.64	0.84	0.81	0.93	0.84	2.17	1.13	0.96	F	1.41
18	snap 13	18			27.76			SC	1.68	0.9	2.85	1.37	1.75	0.93	2.24	0.76	1.84	1.07	1.43	1.99	2.54	1.2	0.77	1.39	1.48	1.57
			18			27.76		Zip1	1.68	0.9	2.85	1.37	1.75	0.93	2.24	0.76	1.84	1.07	1.43	1.99	2.54	1.2	0.77	1.39	1.48	1.57
				18			27.76	Ecm11	1.68	0.9	2.85	1.37	1.75	0.93	2.24	0.76	1.84	1.07	1.43	1.99	2.54	1.2	0.77	1.39	1.48	1.57
19	snap 14	1			2.58			SC	2.58
			1			2.58		Zip1	2.58
				1			2.58	Ecm11	2.58
20	snap 15	15			22.35			SC	1.55	1.82	0.74	0.73	1.41	1.22	2.17	1.32	1.69	0.96	0.72	2.38	1.65	2.33	1.66
			15			22.35		Zip1	1.55	1.82	0.74	0.73	1.41	1.22	2.17	1.32	1.69	0.96	0.72	2.38	1.65	2.33	1.66
				15			22.35	Ecm11	1.55	1.82	0.74	0.73	1.41	1.22	2.17	1.32	1.69	0.96	0.72	2.38	1.65	2.33	1.66
21	snap 16	7			10.48			SC	1.91	1.83	0.84	1.7	1.12	1.49	0	1.59
			8			11.25		Zip1	1.91	1.83	0.84	1.7	1.12	1.49	0.77	1.59
				7			10.76	Ecm11	1.91	1.83	0.84	1.7	1.12	1.49	F	1.87
22	snap 17	14			16.41			SC	1.98	0.69	1.18	1.66	0.8	0.73	1.42	1.59	0.91	0.98	1.26	0.73	1.77	0	0.71
			15			17.31		Zip1	1.98	0.69	1.18	1.66	0.8	0.73	1.42	1.59	0.91	0.98	1.26	0.73	1.77	0.9	0.71									PC
				14			16.6	Ecm11	1.98	0.69	1.18	1.66	0.8	0.73	1.42	1.59	0.91	0.98	1.26	0.73	1.77	F	0.9
23	snap 18	3			4.65			SC	1.13	1.65	1.87	0	0
			5			6.49		Zip1	1.13	1.65	1.87	0.86	0.98
				3			4.65	Ecm11	1.13	1.65	1.87	F	2F
24	snap 19	11			17.33			SC	1.92	1.72	1.67	1.7	1.79	0.93	2.19	1.36	1.35	1.16	1.54	0
			12			18.1		Zip1	1.92	1.72	1.67	1.7	1.79	0.93	2.19	1.36	1.35	1.16	1.54	0.77
				11			17.33	Ecm11	1.92	1.72	1.67	1.7	1.79	0.93	2.19	1.36	1.35	1.16	1.54	F
25	snap 20	12			19.54			SC	1.3	1.37	0.84	1.57	0.77	1.61	1.42	3.22	1.58	1.98	1.85	2.03
			12			19.94		Zip1	1.3	1.37	0.84	1.57	0.77	1.61	1.42	3.22	1.58	2.19	2.04	2.03
				12			19.71	Ecm11	1.3	1.37	0.84	1.57	0.77	1.61	1.42	3.22	1.58	1.98	1.85	2.2
26	snap 21	13			15.11			SC	2.31	0.84	2.13	0.77	0.87	0.79	0.91	1.34	0.87	0.67	0.72	2.25	0.64	0										PC
			13			15.11		Zip1	2.31	0.84	2.13	0.77	0.87	0.79	0.91	1.34	0.87	0.67	0.72	2.25	0.64	3F
				14			17.08	Ecm11	2.31	0.84	2.13	0.77	0.87	0.79	0.91	1.34	0.87	0.67	0.72	2.25	1.11	1.5
27	snap 22	15			17.21			SC	0.79	0.79	1.18	0.84	0.59	0.59	1.81	2.81	1.32	0.86	0.78	1.07	1.45	1.21	1.12									PC
			15			17.21		Zip1	0.79	0.79	1.18	0.84	0.59	0.59	1.81	2.81	1.32	0.86	0.78	1.07	1.45	1.21	1.12
				15			17.21	Ecm11	0.79	0.79	1.18	0.84	0.59	0.59	1.81	2.81	1.32	0.86	0.78	1.07	1.45	1.21	1.12
28	snap 23	12			12.3			SC	0.86	0.97	0.96	1.23	1.24	0.82	0.78	0.95	0.94	0.95	1.75	0.85
			12			12.36		Zip1	0.86	0.97	0.96	1.23	1.24	0.82	0.78	0.95	0.94	0.95	1.75	0.91
				12			12.3	Ecm11	0.86	0.97	0.96	1.23	1.24	0.82	0.78	0.95	0.94	0.95	1.75	0.85
29	snap 24	13			13.97			SC	0.91	0.85	1.73	1.35	1.47	1.32	0.73	0.78	1.07	0.65	1.57	0.83	0	0.71										PC
			14			15.88		Zip1	0.91	0.85	1.73	1.35	1.47	1.32	0.73	0.78	1.07	0.65	1.57	1.02	0.94	1.49
				13			13.97	Ecm11	0.91	0.85	1.73	1.35	1.47	1.32	0.73	0.78	1.07	0.65	1.57	0.83	2F	0.71
30	snap 25	10			12.79			SC	1.36	1.52	1.88	1.03	1.59	0.73	0.92	0.73	2.11	0.92	0	0	0	0										PC
			14			16.82		Zip1	1.36	1.52	1.88	1.03	1.59	0.73	0.92	0.73	2.11	0.92	1.04	1.47	0.7	0.82
				10			12.79	Ecm11	1.36	1.52	1.88	1.03	1.59	0.73	0.92	0.73	2.11	0.92	0	F	F	F
31	snap 26	19			23.44			SC	1.11	2.09	0.9	1.03	0.68	1.38	1.89	0.86	1.38	1.26	1.2	1.4	1.19	1.37	1.21	1.13	0.71	1.68	0.97
			19			24.1		Zip1	1.11	2.09	0.9	1.03	0.68	1.38	1.89	0.86	1.38	1.26	1.2	1.4	1.19	1.37	1.21	1.13	0.88	1.82	1.32
				19			23.44	Ecm11	1.11	2.09	0.9	1.03	0.68	1.38	1.89	0.86	1.38	1.26	1.2	1.4	1.19	1.37	1.21	1.13	0.71	1.68	0.97
32	snap 27	13			17.49			SC	1.09	0.91	1.58	1.69	1	1.76	1.33	1.22	0.95	1.82	1.68	1.22	1.24
			13			18.07		Zip1	1.09	0.91	1.58	1.69	1	1.76	1.33	1.22	0.95	1.82	1.68	1.56	1.48
				13			17.49	Ecm11	1.09	0.91	1.58	1.69	1	1.76	1.33	1.22	0.95	1.82	1.68	1.22	1.24
33	snap 28	18			26.13			SC	1.41	2.13	1.16	1.38	1.45	1.23	0.99	2.09	2.49	1.9	0.84	1.87	1.33	1.03	0.67	1.44	1.45	1.27
			18			26.13		Zip1	1.41	2.13	1.16	1.38	1.45	1.23	0.99	2.09	2.49	1.9	0.84	1.87	1.33	1.03	0.67	1.44	1.45	1.27
				18			26.13	Ecm11	1.41	2.13	1.16	1.38	1.45	1.23	0.99	2.09	2.49	1.9	0.84	1.87	1.33	1.03	0.67	1.44	1.45	1.27
34	snap 29	16			25.21			SC	1.77	1.88	1.7	1.5	2.19	2.01	1.21	1.58	1.6	2.08	1.27	1.07	0.84	1.06	1.93	0	1.52
			17			27.03		Zip1	1.77	1.88	1.7	1.5	2.19	2.01	1.21	1.58	1.6	2.08	1.27	1.07	0.84	1.06	1.93	0.98	2.36
				16			25.21	Ecm11	1.77	1.88	1.7	1.5	2.19	2.01	1.21	1.58	1.6	2.08	1.27	1.07	0.84	1.06	1.93	F	1.52
35	snap 30	12			18.61			SC	1.84	1.32	4.19	1.5	0.94	2.27	1.93	1.02	0.91	1.04	1	0.65	0										EPC
			13			20.23		Zip1	1.84	1.32	4.19	1.5	0.94	2.27	1.93	1.02	0.91	1.04	1.39	1.02	0.86
				12			18.61	Ecm11	1.84	1.32	4.19	1.5	0.94	2.27	1.93	1.02	0.91	1.04	1	0.65	0
36	snap 31	20			29.76			SC	1.36	1.04	2.03	1.61	1.75	1.28	1.01	0.88	1.57	0.84	1.19	0.87	1.45	2.56	2.18	0.78	1.78	2.37	2.5	0.71
			20			30.03		Zip1	1.36	1.04	2.03	1.61	1.75	1.28	1.01	0.88	1.57	0.84	1.19	0.87	1.45	2.56	2.18	0.78	1.78	2.37	2.5	0.98
				20			29.76	Ecm11	1.36	1.04	2.03	1.61	1.75	1.28	1.01	0.88	1.57	0.84	1.19	0.87	1.45	2.56	2.18	0.78	1.78	2.37	2.5	0.71
37	snap 32	15			23.91			SC	1.49	1.98	1.58	1.59	2.13	1.78	2.5	2.11	1.64	1.04	1.42	1.06	1.96	0.73	0	0.9							PC
			16			25.04		Zip1	1.49	1.98	1.58	1.59	2.13	1.78	2.5	2.11	1.64	1.04	1.42	1.06	1.96	0.95	0.71	1.1
				15			23.91	Ecm11	1.49	1.98	1.58	1.59	2.13	1.78	2.5	2.11	1.64	1.04	1.42	1.06	1.96	0.73	F	0.9
38	snap 33	15			27.89			SC	1.84	2.9	1.85	1.95	1.62	1.08	2.64	2.25	1.53	1.37	1.78	1.2	1.8	2.08	2	0
			16			28.7		Zip1	1.84	2.9	1.85	1.95	1.62	1.08	2.64	2.25	1.53	1.37	1.78	1.2	1.8	2.08	2	0.81
				15			27.89	Ecm11	1.84	2.9	1.85	1.95	1.62	1.08	2.64	2.25	1.53	1.37	1.78	1.2	1.8	2.08	2	0
39	snap 34	19			26.65			SC	0.82	2.26	0.73	0.9	0.81	2.58	1.51	1	2.02	1.82	1.02	2.26	1.99	1.49	0.94	1.14	1.01	1.34	1.01	0
			20			27.36		Zip1	0.82	2.26	0.73	0.9	0.81	2.58	1.51	1	2.02	1.82	1.02	2.26	1.99	1.49	0.94	1.14	1.01	1.34	1.01	0.71
				19			26.65	Ecm11	0.82	2.26	0.73	0.9	0.81	2.58	1.51	1	2.02	1.82	1.02	2.26	1.99	1.49	0.94	1.14	1.01	1.34	1.01	F
40	snap 35	15			20.865			SC	1.93	2.085	1.06	1.07	1.43	1.03	2	0.87	1.26	1.24	0.84	1.95	1.74	1.51	0	0.85							EPC
			16			21.895		Zip1	1.93	2.085	1.06	1.07	1.43	1.03	2	0.87	1.26	1.24	0.84	1.95	1.74	1.51	0.71	1.17
				15			21.405	Ecm11	1.93	2.085	1.06	1.07	1.43	1.03	2	0.87	1.26	1.24	0.84	1.95	1.74	1.73	F	1.17
41	snap 36	18			29.27			SC	1.27	1.01	1.76	1.57	0.78	2.14	2.26	0.98	1.5	0.91	2.84	2.83	1.36	1.74	1.62	1.63	1.7	1.37
			18			29.68		Zip1	1.27	1.01	1.76	1.57	0.78	2.14	2.26	0.98	1.5	0.91	2.84	2.83	1.36	1.74	1.62	1.63	1.7	1.78
				18			29.27	Ecm11	1.27	1.01	1.76	1.57	0.78	2.14	2.26	0.98	1.5	0.91	2.84	2.83	1.36	1.74	1.62	1.63	1.7	1.37
42	snap 37	19			30.62			SC	2.42	1.99	1.07	1.13	1.26	1.16	1.48	0.78	1.45	1.6	0.92	2.31	1.48	2.8	2.09	1.22	2.06	1.71	1.69
			19			31.78		Zip1	2.42	1.99	1.07	1.13	1.26	1.16	1.48	0.78	1.45	1.6	0.92	2.31	1.48	2.8	2.09	1.22	2.42	1.89	2.31
				19			30.62	Ecm11	2.42	1.99	1.07	1.13	1.26	1.16	1.48	0.78	1.45	1.6	0.92	2.31	1.48	2.8	2.09	1.22	2.06	1.71	1.69
43	snap 38	19			24.36			SC	1.05	0.68	1.86	0.82	1.86	0.93	1.93	1.69	1.13	1	1.27	1.28	1.07	0.73	1.62	2.65	0.84	0.85	1.1
			19			25.65		Zip1	1.05	0.68	1.86	0.82	1.86	0.93	1.93	1.69	1.13	1	1.27	1.28	1.24	0.95	1.85	2.65	1.27	0.96	1.23
				19			24.36	Ecm11	1.05	0.68	1.86	0.82	1.86	0.93	1.93	1.69	1.13	1	1.27	1.28	1.07	0.73	1.62	2.65	0.84	0.85	1.1
44		0			0			SC
			0			0		Zip1
				0			0	Ecm11
45		0			0			SC
			0			0		Zip1
				0			0	Ecm11
46		0			0			SC
			0			0		Zip1
				0			0	Ecm11
47		0			0			SC
			0			0		Zip1
				0			0	Ecm11
48		0			0			SC
			0			0		Zip1
				0			0	Ecm11
49		0			0			SC
			0			0		Zip1
				0			0	Ecm11
50		0			0			SC
			0			0		Zip1
				0			0	Ecm11
					SC	Zip1	Ecm11
				TOTALS	828.295	873.045	831.665

## Sheet: D1_24hr_Fig.3
	AM4064 zip1-D1									SC stretches are Zip1 and Ecm11 colocalized				~>0.7um= SC stretch						08/2018		AM4064 zip1-D1
	24 hrs		FOR GRAPHS																			24 hrs
nuclei	image		# stretches		SC	Zip1	Ecm11	Type		MEASUREMENTS		Each colum corresponds to an individual Zip1 stretch, except when 0.00 seen. In the coumn with a 0.00, a larger Zip1 stretch (the one in the prior column) encompassed two Ecm11 stretches or a single Ecm11 stretch and a focus (F).
#	#	SC	Zip1	Ecm11	μm	μm	μm	Stretch
1	snap 1	14			22.66			SC	1.87	2.33	0.94	1.82	1.33	1.37	2.02	1.13	2.64	1.03	2.07	1.72	1.24	1.15
			14			23.28		Zip1	1.87	2.33	0.94	1.82	1.33	1.37	2.02	1.13	2.64	1.03	2.07	2.11	1.32	1.3
				14			22.66	Ecm11	1.87	2.33	0.94	1.82	1.33	1.37	2.02	1.13	2.64	1.03	2.07	1.72	1.24	1.15
2	snap 2	7			8.27			SC	1.55	1.73	0.87	1	0.86	1.48	0	0	0.78	0
			9			10.97		Zip1	1.55	1.73	0.87	1	1.43	1.56	0.82	2F	1.05	0.96
				8			9.56	Ecm11	1.55	1.73	0.87	1	0.86	1.48	0	1.29	0.78	0
3	snap 3	15			22.17			SC	2.11	1.05	0.85	1.08	1	1.63	1.38	1.56	2.43	2.34	1.1	1.99	1.93	0.88	0.84	0
			16			23.51		Zip1	2.11	1.05	0.85	1.08	1	1.63	1.38	1.56	2.43	2.34	1.1	1.99	1.93	0.88	0.84	1.34
				15			22.17	Ecm11	2.11	1.05	0.85	1.08	1	1.63	1.38	1.56	2.43	2.34	1.1	1.99	1.93	0.88	0.84	3F
4	snap 4	7			7.71			SC	1.07	0.97	1.4	1.13	0.78	1.37	0.99	0													PC
			8			9.77		Zip1	1.07	0.97	1.4	1.13	0.78	1.44	1.69	1.29
				7			7.71	Ecm11	1.07	0.97	1.4	1.13	0.78	1.37	0.99	2F
5	snap 5	18			27.62			SC	0.88	2	2.62	1.4	1.5	3.21	1.37	1.21	0.71	0.93	1.7	1.05	2.27	1.55	1.57	0.91	0.73	2.01	0	0
			20			29.29		Zip1	0.88	2	2.62	1.4	1.5	3.21	1.37	1.21	0.71	0.93	1.7	1.05	2.27	1.55	1.57	0.91	0.73	2.12	0.7	0.86
				18			27.62	Ecm11	0.88	2	2.62	1.4	1.5	3.21	1.37	1.21	0.71	0.93	1.7	1.05	2.27	1.55	1.57	0.91	0.73	2.01	F	F
6	snap 6	0			0			SC	0																				PC
			0			0		Zip1	0
				0			0	Ecm11	0
7	snap 7	2			2.77			SC	1.66	1.11
			2			2.77		Zip1	1.66	1.11
				2			2.77	Ecm11	1.66	1.11
8	snap 8	9			15.06			SC	2.14	1.95	1.2	2.33	2.28	0.93	2.31	0.64	1.28	0	0
			11			17.99		Zip1	2.14	1.95	1.2	2.33	2.28	0.93	2.31	0.75	1.5	1.43	1.17
				9			15.06	Ecm11	2.14	1.95	1.2	2.33	2.28	0.93	2.31	0.64	1.28	0	2F
9	snap 9	6			7.86			SC	2.4	0.82	1.1	1.52	0.79	1.23
			6			8.03		Zip1	2.4	0.82	1.1	1.52	0.79	1.4
				6			7.86	Ecm11	2.4	0.82	1.1	1.52	0.79	1.23
10	snap 10	2			1.7			SC	0.86	0.84																			PC
			2			1.7		Zip1	0.86	0.84
				2			1.7	Ecm11	0.86	0.84
11	snap 11	15			18.11			SC	1.49	1.6	1.27	1.07	1.68	1.07	0.84	1.06	1.66	0.95	1.46	1.29	0	0	0.8	0.84	1.03	0
			18			21.19		Zip1	1.49	1.6	1.27	1.07	1.68	1.07	0.84	1.06	1.66	0.95	1.46	1.29	0.95	0.77	0.9	0.91	1.03	1.19
				15			18.11	Ecm11	1.49	1.6	1.27	1.07	1.68	1.07	0.84	1.06	1.66	0.95	1.46	1.29	F	F	0.8	0.84	1.03	F
12	snap 12	7			8.44			SC	1.07	1.32	1.13	1.72	1.03	1.03	1.14
			7			8.44		Zip1	1.07	1.32	1.13	1.72	1.03	1.03	1.14
				7			8.66	Ecm11	1.07	1.32	1.13	1.72	1.03	1.25	1.14
13	snap 13	2			2.05			SC	1.09	0.96																			PC
			2			2.05		Zip1	1.09	0.96
				2			2.05	Ecm11	1.09	0.96
14	snap 14	9			11.76			SC	1.18	1.4	1.59	0.77	1.33	1.87	1.7	0.96	0	0.96
			10			12.83		Zip1	1.18	1.4	1.59	0.77	1.33	1.87	1.7	0.96	0.98	1.05
				9			11.76	Ecm11	1.18	1.4	1.59	0.77	1.33	1.87	1.7	0.96	F	0.96
15	snap 15	10			13.81			SC	2.85	1.58	0.91	1.82	1.07	2.08	0.87	1.08	0.77	0	0	0.78
			12			15.98		Zip1	2.85	1.58	0.91	1.82	1.07	2.08	0.87	1.08	0.77	1.45	0.72	0.78
				10			13.95	Ecm11	2.85	1.58	0.91	1.82	1.07	2.08	0.87	1.08	0.77	3F	0	0.92
16	snap 16	12			16.83			SC	2.36	1.89	1.14	0.84	1.79	1.85	0.78	0.82	0.89	1.06	0.97	2.44	0	0
			14			18.84		Zip1	2.36	1.89	1.14	0.84	1.79	1.85	0.78	0.82	0.89	1.06	0.97	2.79	0.84	0.82
				12			16.83	Ecm11	2.36	1.89	1.14	0.84	1.79	1.85	0.78	0.82	0.89	1.06	0.97	2.44	0	F
17	snap 17	18			20.7			SC	0.84	1.31	2.11	0.91	0.98	2.8	0.73	0.72	0.74	0.7	1.7	0.75	0.87	1.14	0.74	1.63	1.07	0.96
			18			20.7		Zip1	0.84	1.31	2.11	0.91	0.98	2.8	0.73	0.72	0.74	0.7	1.7	0.75	0.87	1.14	0.74	1.63	1.07	0.96
				18			20.7	Ecm11	0.84	1.31	2.11	0.91	0.98	2.8	0.73	0.72	0.74	0.7	1.7	0.75	0.87	1.14	0.74	1.63	1.07	0.96
18	snap 18	9			12.08			SC	1.28	1.55	0.96	0.9	1.11	1.78	1.06	2.67	0.77
			9			12.62		Zip1	1.28	1.55	0.96	0.9	1.11	1.78	1.17	3.1	0.77
				9			12.33	Ecm11	1.28	1.55	0.96	0.9	1.11	1.78	1.06	2.67	1.02
19	snap 19	1			1.36			SC	1.36	0
			2			2.58		Zip1	1.36	1.22
				1			1.36	Ecm11	1.36	F
20	snap 20	14			19.71			SC	1.03	1.45	1.01	1.09	1.29	0.98	1.7	2.27	0.87	0.8	2.77	1.93	0	1.31	1.21
			15			21.86		Zip1	1.03	1.45	1.01	1.09	1.29	0.98	1.7	2.27	0.87	0.8	2.77	1.93	1.36	1.4	1.91
				14			19.71	Ecm11	1.03	1.45	1.01	1.09	1.29	0.98	1.7	2.27	0.87	0.8	2.77	1.93	2F	1.31	1.21
21	snap 21	14			20.99			SC	1.15	1.59	1.42	1.01	1.87	1.37	1.46	1.49	1.66	1.16	1.19	1.98	1.83	1.81	0	0
			16			25.39		Zip1	1.15	1.59	1.42	1.01	1.87	1.37	1.46	1.49	1.82	1.63	1.89	2.1	2.13	2.51	0.9	1.05
				14			20.99	Ecm11	1.15	1.59	1.42	1.01	1.87	1.37	1.46	1.49	1.66	1.16	1.19	1.98	1.83	1.81	2F	F
22	snap 22	16			21.24			SC	1.23	1.32	0.98	1.66	0.93	0.84	0.82	1.29	0.91	1.99	2.12	1.67	1.14	2.09	1.52	0	0.73
			17			23.92		Zip1	1.23	1.32	0.98	1.66	0.93	0.84	0.82	1.29	0.91	1.99	2.12	1.67	1.14	2.09	1.76	1.63	1.54
				16			21.24	Ecm11	1.23	1.32	0.98	1.66	0.93	0.84	0.82	1.29	0.91	1.99	2.12	1.67	1.14	2.09	1.52	F	0.73
23	snap 23	9			13.45			SC	3.47	1.99	1.64	0.81	0.71	0.95	1.29	0.81	1.78	0
			10			16.33		Zip1	3.47	1.99	1.64	0.81	0.71	0.95	2.89	0.93	1.89	1.05
				9			13.45	Ecm11	3.47	1.99	1.64	0.81	0.71	0.95	1.29	0.81	1.78	2F
24	snap 24	14			16.79			SC	1.43	2.15	0.69	1.51	1.6	1.27	0.7	0.92	1.13	1.36	0.71	0.77	1.36	1.19	0
			14			17.2		Zip1	1.43	2.15	0.69	1.51	1.6	1.27	0.7	0.92	1.13	1.36	0.71	0.77	1.36	1.6	F
				15			17.78	Ecm11	1.43	2.15	0.69	1.51	1.6	1.27	0.7	0.92	1.13	1.36	0.71	0.77	1.36	1.19	0.99
25	snap 25	10			13.54			SC	2.69	1.27	0.98	2.14	0.78	0.85	0.91	1.39	0.91	1.62
			10			15.03		Zip1	2.69	1.27	0.98	2.14	1.12	1	1.08	1.57	1.19	1.99
				10			13.54	Ecm11	2.69	1.27	0.98	2.14	0.78	0.85	0.91	1.39	0.91	1.62
26	snap 26	3			4.12			SC	1.57	1.29	1.26
			3			4.12		Zip1	1.57	1.29	1.26
				3			4.12	Ecm11	1.57	1.29	1.26
27	snap 27	19			23.11			SC	1.33	1.17	1.64	0.67	0.82	1.05	0.82	1.41	2.19	0.78	0.87	1.77	0.74	1.16	0.86	0.71	1.84	1.22	2.06	PC
			19			23.11		Zip1	1.33	1.17	1.64	0.67	0.82	1.05	0.82	1.41	2.19	0.78	0.87	1.77	0.74	1.16	0.86	0.71	1.84	1.22	2.06
				19			23.11	Ecm11	1.33	1.17	1.64	0.67	0.82	1.05	0.82	1.41	2.19	0.78	0.87	1.77	0.74	1.16	0.86	0.71	1.84	1.22	2.06
28	snap 28	9			11.64			SC	1.72	1.3	0.94	0.87	1.83	1.1	1.6	1.16	0	1.12
			10			13.89		Zip1	1.72	1.3	0.94	0.87	1.83	1.1	1.6	1.24	1.68	1.61
				9			11.89	Ecm11	1.72	1.3	0.94	0.87	1.83	1.1	1.6	1.16	2F	1.37
29	snap 29	12			16.42			SC	1.09	1.15	1.06	1.44	1.76	1.15	1.29	1.24	0.95	1.99	0	1.29	2.01
			13			18.24		Zip1	1.09	1.15	1.06	1.44	1.76	1.15	1.29	1.32	1.14	2.18	0.97	1.57	2.12
				12			16.42	Ecm11	1.09	1.15	1.06	1.44	1.76	1.15	1.29	1.24	0.95	1.99	F	1.29	2.01
30	snap 30	16			21.49			SC	1	1.14	1.6	1.01	0.96	1.17	2.25	2.6	1.73	0.71	1.03	1.71	0.85	1.38	0.96	1.39
			16			21.97		Zip1	1	1.14	1.6	1.01	0.96	1.17	2.25	2.6	1.73	0.71	1.03	1.71	0.85	1.38	0.96	1.87
				16			21.49	Ecm11	1	1.14	1.6	1.01	0.96	1.17	2.25	2.6	1.73	0.71	1.03	1.71	0.85	1.38	0.96	1.39
31	snap 31	15			19.09			SC	0.92	2.15	1.49	1.35	0.91	1.12	0.94	1.01	2.21	1.6	0.85	1.29	0.81	1.15	1.29	0				PC
			15			20.46		Zip1	0.92	2.15	1.49	1.35	0.91	1.12	0.94	1.01	2.21	1.6	0.85	1.45	2	0	1.45	1.01
				15			19.09	Ecm11	0.92	2.15	1.49	1.35	0.91	1.12	0.94	1.01	2.21	1.6	0.85	1.29	0.81	1.15	1.29	2F
32	snap 32	15			19.42			SC	1	1.86	1.89	1.03	1.33	1.39	1.44	1.45	0.78	0.92	1.66	0	0	0.94	0	0.78	1.68	1.27
			17			22.62		Zip1	1	1.86	1.89	1.03	1.33	1.39	1.44	1.45	0.78	0.92	1.66	0	0.93	0.98	0.96	1.24	1.81	1.95
				15			19.42	Ecm11	1	1.86	1.89	1.03	1.33	1.39	1.44	1.45	0.78	0.92	1.66	F	F	0.94	2F	0.78	1.68	1.27
33	snap 33	12			16.52			SC	1.55	2.47	0.84	0.69	2.18	1.13	0.87	1.68	2.33	0.9	0.95	0.93								PC
			12			17.04		Zip1	1.55	2.47	0.84	0.69	2.18	1.13	0.87	1.68	2.33	0.9	1.34	1.06
				12			16.52	Ecm11	1.55	2.47	0.84	0.69	2.18	1.13	0.87	1.68	2.33	0.9	0.95	0.93
34	snap 34	0			0			SC	0
			0			0		Zip1	0
				0			0	Ecm11	0
35	snap 35	15			21.11			SC	0.96	1.5	2.43	1.84	1.84	1.45	1.14	0.75	0.72	1.52	1.74	0.93	2.13	0.88	1.28
			15			21.11		Zip1	0.96	1.5	2.43	1.84	1.84	1.45	1.14	0.75	0.72	1.52	1.74	0.93	2.13	0.88	1.28
				15			21.3	Ecm11	0.96	1.5	2.43	1.84	1.84	1.45	1.14	0.75	0.72	1.52	1.74	0.93	2.13	0.88	1.47
36	snap 36	10			12.18			SC	1.24	0.98	2.07	1.42	1.18	1.26	1.28	1.17	0	0.78	0.8	0	0							PC
			13			16.69		Zip1	1.24	0.98	2.07	1.42	1.18	1.26	1.28	1.71	0.81	1.3	1.25	0.85	1.34
				10			12.18	Ecm11	1.24	0.98	2.07	1.42	1.18	1.26	1.28	1.17	0	0.78	0.8	F	2F
37	snap 37	12			15.5			SC	1.46	1.25	1.26	1.39	1.63	1.47	1.04	1.41	0.78	1.95	1.11	0.75	0
			13			16.97		Zip1	1.46	1.25	1.26	1.39	1.63	1.47	1.04	1.41	0.78	1.95	1.11	1.12	1.1
				12			15.5	Ecm11	1.46	1.25	1.26	1.39	1.63	1.47	1.04	1.41	0.78	1.95	1.11	0.75	2F
38	snap 38	3			4.18			SC	1.91	1.11	1.16	0
			4			5.92		Zip1	1.91	1.11	1.16	1.74
				3			4.38	Ecm11	1.91	1.11	1.36	3F
39	snap 39	14			19.69			SC	0.99	1.18	0.9	1.36	1.52	0.72	2.09	2.41	1.77	1.75	1.18	1.05	0.82	1.95						PC
			14			19.83		Zip1	0.99	1.18	0.9	1.36	1.52	0.72	2.09	2.41	1.77	1.75	1.18	1.05	0.82	2.09
				14			19.69	Ecm11	0.99	1.18	0.9	1.36	1.52	0.72	2.09	2.41	1.77	1.75	1.18	1.05	0.82	1.95
40	snap 40	10			10.99			SC	1.19	1.49	0.7	1.58	0.38	0.78	0.98	2.31	0.9	0.68	0	0
			11			15.52		Zip1	1.19	1.49	0.78	2.45	1.45	1.1	0.98	2.48	1.67	0	1.04	0.89
				10			12.07	Ecm11	1.19	1.49	0.78	1.58	1.38	0.78	0.98	2.31	0.9	0.68	F	F
41	snap 41	7			11.95			SC	2.66	1.42	1.74	2.52	0.77	1.97	0.87
			7			11.95		Zip1	2.66	1.42	1.74	2.52	0.77	1.97	0.87
				7			11.95	Ecm11	2.66	1.42	1.74	2.52	0.77	1.97	0.87
42	snap 42	14			18.06			SC	1.1	1.4	2.07	0.72	0.84	1.42	1.27	1.14	0.76	1.58	1.54	1.14	1.03	2.05						PC
			14			18.06		Zip1	1.1	1.4	2.07	0.72	0.84	1.42	1.27	1.14	0.76	1.58	1.54	1.14	1.03	2.05
				14			18.06	Ecm11	1.1	1.4	2.07	0.72	0.84	1.42	1.27	1.14	0.76	1.58	1.54	1.14	1.03	2.05
43	snap 43	18			24.09			SC	1.73	1.39	1.67	1.56	1.55	0.82	0.97	0.78	1.21	1.2	1.48	0.73	0.79	2.02	1.76	1.82	1.77	0.84		PC
			18			24.61		Zip1	1.73	1.39	1.67	1.56	1.55	0.82	0.97	0.78	1.21	1.2	1.48	0.73	0.79	2.02	1.76	1.82	1.77	1.36
				18			24.09	Ecm11	1.73	1.39	1.67	1.56	1.55	0.82	0.97	0.78	1.21	1.2	1.48	0.73	0.79	2.02	1.76	1.82	1.77	0.84
44	snap 44	11			17.96			SC	0.87	1.37	1.55	2.27	2.12	2.45	1.56	1.06	2.09	1.56	1.06
			11			18.21		Zip1	0.87	1.37	1.55	2.27	2.12	2.45	1.56	1.06	2.09	1.56	1.31
				11			18.18	Ecm11	0.87	1.37	1.55	2.27	2.12	2.45	1.56	1.06	2.09	1.78	1.06
45		0			0			SC
			0			0		Zip1
				0			0	Ecm11
46		0			0			SC
			0			0		Zip1
				0			0	Ecm11
47		0			0			SC
			0			0		Zip1
				0			0	Ecm11
48		0			0			SC
			0			0		Zip1
				0			0	Ecm11
49		0			0			SC
			0			0		Zip1
				0			0	Ecm11
50		0			0			SC
			0			0		Zip1
				0			0	Ecm11
					SC	Zip1	Ecm11
				TOTALS	614.2	672.59	619.03

## Sheet: D2_15hr_Fig.3
	AM4194 zip1-D2									SC stretches are Zip1 and Ecm11 colocalized				~>0.7um= SC stretch						08/2018		AM4194 zip1-D2
	15 hours		FOR GRAPHS																			15 hours
nuclei	image		# stretches		SC	Zip1	Ecm11	Type		MEASUREMENTS		Each colum corresponds to an individual Zip1 stretch, except when 0.00 seen. In the coumn with a 0.00, a larger Zip1 stretch (the one in the prior column) encompassed two Ecm11 stretches or a single Ecm11 stretch and a focus (F).
#	#	SC	Zip1	Ecm11	μm	μm	μm	Stretch
1	#2	22			30.73			SC	1.2	0.64	0.96	1.89	1.87	1.1	0.9	0.86	0.86	2.27	1.37	1.54	2.65	1.59	1	0.68	1.09	1.36	1.92	1.44	1.46	2.08	0
			23			31.57		Zip1	1.2	0.64	0.96	1.89	1.87	1.1	0.9	0.86	0.86	2.27	1.37	1.54	2.65	1.59	1	0.68	1.09	1.36	1.92	1.44	1.46	2.08	0.84
				22			30.73	Ecm11	1.2	0.64	0.96	1.89	1.87	1.1	0.9	0.86	0.86	2.27	1.37	1.54	2.65	1.59	1	0.68	1.09	1.36	1.92	1.44	1.46	2.08	F
2	#3	10			11.43			SC	0.84	0.74	1.43	1.23	1.47	1.65	1.2	0.7	1.19	0.98	0	0	0	0
			14			15.51		Zip1	0.84	0.74	1.43	1.23	1.47	1.65	1.2	0.85	1.44	1.36	0.67	0.82	0.99	0.82
				10			11.43	Ecm11	0.84	0.74	1.43	1.23	1.47	1.65	1.2	0.7	1.19	0.98	F	F	2F	F
3	#5	1			0.79			SC	0.79
			1			0.79		Zip1	0.79
				1			0.79	Ecm11	0.79
4	snap 1	12			16			SC	2.36	0.72	0.8	1.08	2.05	1.79	2.73	1.03	1.19	0.77	0	0.8	0.68
			13			17.44		Zip1	2.36	0.72	0.8	1.08	2.05	1.79	2.73	1.03	1.19	0.77	0.75	1.34	0.83
				12			16	Ecm11	2.36	0.72	0.8	1.08	2.05	1.79	2.73	1.03	1.19	0.77	F	0.8	0.68
5	snap 2	10			9.72			SC	0.87	1.13	1	1.04	0.87	0.95	1.09	1.25	0	0	0.86	0.66
			12			11.84		Zip1	0.87	1.13	1	1.04	0.87	0.95	1.09	1.25	1.09	0.9	0.99	0.66
				10			10	Ecm11	0.87	1.13	1	1.04	0.87	0.95	1.09	1.25	F	F	0.86	0.94
6	snap 3	14			18.49			SC	1.21	1.35	2.12	0.88	0.78	1.23	0.87	1.13	1.02	0.84	1.22	2.49	1.04	2.31
			14			18.83		Zip1	1.21	1.35	2.12	0.88	0.78	1.23	0.87	1.13	1.02	0.84	1.22	2.49	1.2	2.49
				14			18.49	Ecm11	1.21	1.35	2.12	0.88	0.78	1.23	0.87	1.13	1.02	0.84	1.22	2.49	1.04	2.31
7	snap 4	17			26.38			SC	1.55	1.77	2.07	0.94	1.29	1.64	1.7	0.84	2.4	1.59	1.85	1.75	1.63	1.16	0.94	1.4	1.86
			17			26.38		Zip1	1.55	1.77	2.07	0.94	1.29	1.64	1.7	0.84	2.4	1.59	1.85	1.75	1.63	1.16	0.94	1.4	1.86
				17			26.38	Ecm11	1.55	1.77	2.07	0.94	1.29	1.64	1.7	0.84	2.4	1.59	1.85	1.75	1.63	1.16	0.94	1.4	1.86
8	snap 5	7			7.02			SC	1.07	1.5	0.73	1.48	0.78	0.78	0.68
			7			7.18		Zip1	1.07	1.5	0.73	1.48	0.78	0.78	0.84
				7			7.02	Ecm11	1.07	1.5	0.73	1.48	0.78	0.78	0.68
9	snap 6	12			11.89			SC	1.68	0.63	1.23	1	0.78	0.84	0.98	0.92	0.9	0.78	1.24	0	0	0	0.91
			14			13.86		Zip1	1.68	0.63	1.23	1	0.78	0.84	0.98	0.92	0.9	0.78	1.95	0	0.97	1.2	1..05
				12			11.89	Ecm11	1.68	0.63	1.23	1	0.78	0.84	0.98	0.92	0.9	0.78	1.24	F	F	2F	0.91
10	snap 7	13			16.3			SC	1.3	1.8	1.58	0.86	1.11	1.29	1.19	1.87	0.75	0.71	1.24	1.85	0.75
			13			16.48		Zip1	1.3	1.8	1.58	0.86	1.11	1.29	1.19	1.87	0.75	0.71	1.24	1.85	0.93
				13			16.3	Ecm11	1.3	1.8	1.58	0.86	1.11	1.29	1.19	1.87	0.75	0.71	1.24	1.85	0.75
11	snap 8	5			5.66			SC	1.77	0.77	1.2	0.92	1
			5			5.99		Zip1	1.77	0.77	1.2	0.92	1.33
				5			5.66	Ecm11	1.77	0.77	1.2	0.92	1
12	snap 9	8			13.22			SC	2.09	1.73	1.43	1.81	1.57	2.16	1.15	1.28	0
			9			14.2		Zip1	2.09	1.73	1.43	1.81	1.57	2.16	1.15	1.43	0.83
				8			13.22	Ecm11	2.09	1.73	1.43	1.81	1.57	2.16	1.15	1.28	F
13	snap 10	9			10.64			SC	1.06	0.77	1.16	1.6	2.3	1.25	0.86	0.82	0.82
			9			10.78		Zip1	1.06	0.77	1.16	1.6	2.3	1.25	0.86	0.82	0.96
				9			10.64	Ecm11	1.06	0.77	1.16	1.6	2.3	1.25	0.86	0.82	0.82
14	snap 11	8			10.79			SC	2.42	1.56	1.66	1.01	0.84	0.77	1.25	1.28
			8			10.96		Zip1	2.42	1.56	1.66	1.01	0.84	0.77	1.25	1.45
				8			10.79	Ecm11	2.42	1.56	1.66	1.01	0.84	0.77	1.25	1.28
15		0			0			SC
			0			0		Zip1
				0			0	Ecm11
16		0			0			SC
			0			0		Zip1
				0			0	Ecm11
17		0			0			SC
			0			0		Zip1
				0			0	Ecm11
18		0			0			SC
			0			0		Zip1
				0			0	Ecm11
19		0			0			SC
			0			0		Zip1
				0			0	Ecm11
20		0			0			SC
			0			0		Zip1
				0			0	Ecm11
21		0			0			SC
			0			0		Zip1
				0			0	Ecm11
22		0			0			SC
			0			0		Zip1
				0			0	Ecm11
23		0			0			SC
			0			0		Zip1
				0			0	Ecm11
24		0			0			SC
			0			0		Zip1
				0			0	Ecm11
25		0			0			SC
			0			0		Zip1
				0			0	Ecm11
26		0			0			SC
			0			0		Zip1
				0			0	Ecm11
27		0			0			SC
			0			0		Zip1
				0			0	Ecm11
28		0			0			SC
			0			0		Zip1
				0			0	Ecm11
29		0			0			SC
			0			0		Zip1
				0			0	Ecm11
30		0			0			SC
			0			0		Zip1
				0			0	Ecm11
31		0			0			SC
			0			0		Zip1
				0			0	Ecm11
32		0			0			SC
			0			0		Zip1
				0			0	Ecm11
33		0			0			SC
			0			0		Zip1
				0			0	Ecm11
34		0			0			SC
			0			0		Zip1
				0			0	Ecm11
35		0			0			SC
			0			0		Zip1
				0			0	Ecm11
36		0			0			SC
			0			0		Zip1
				0			0	Ecm11
37		0			0			SC
			0			0		Zip1
				0			0	Ecm11
38		0			0			SC
			0			0		Zip1
				0			0	Ecm11
39		0			0			SC
			0			0		Zip1
				0			0	Ecm11
40		0			0			SC
			0			0		Zip1
				0			0	Ecm11
41		0			0			SC
			0			0		Zip1
				0			0	Ecm11
42		0			0			SC
			0			0		Zip1
				0			0	Ecm11
43		0			0			SC
			0			0		Zip1
				0			0	Ecm11
44		0			0			SC
			0			0		Zip1
				0			0	Ecm11
45		0			0			SC
			0			0		Zip1
				0			0	Ecm11
46		0			0			SC
			0			0		Zip1
				0			0	Ecm11
47		0			0			SC
			0			0		Zip1
				0			0	Ecm11
48		0			0			SC
			0			0		Zip1
				0			0	Ecm11
49		0			0			SC
			0			0		Zip1
				0			0	Ecm11
50		0			0			SC
			0			0		Zip1
				0			0	Ecm11
					SC	Zip1	Ecm11
				TOTALS	189.06	201.81	189.34

## Sheet: D2_18hr_Fig.3
	AM4194 zip1-D2									SC stretches are Zip1 and Ecm11 colocalized				~>0.7um= SC stretch						08/2018		AM4194 zip1-D2
	18 hours		FOR GRAPHS																			18 hours
nuclei	image		# stretches		SC	Zip1	Ecm11	Type		MEASUREMENTS		Each colum corresponds to an individual Zip1 stretch, except when 0.00 seen. In the coumn with a 0.00, a larger Zip1 stretch (the one in the prior column) encompassed two Ecm11 stretches or a single Ecm11 stretch and a focus (F).
#	#	SC	Zip1	Ecm11	μm	μm	μm	Stretch
1	#1	20			18.5			SC	0.98	0.84	0.81	0.99	0.77	1.28	1.12	0.93	1.02	0.86	0.79	0.84	1.29	0.84	0.82	0.78	0.84	1.05	0.88	0.77
			20			19.09		Zip1	0.98	0.84	0.81	0.99	0.77	1.28	1.12	0.93	1.02	0.86	0.79	0.84	1.29	0.84	0.82	0.78	0.84	1.05	1.47	0.77
				20			18.59	Ecm11	0.98	0.84	0.81	0.99	0.77	1.28	1.12	0.93	1.02	0.86	0.79	0.84	1.29	0.84	0.82	0.78	0.84	1.05	0.88	0.86
2	snap 1	8			8.26			SC	1.19	0.81	1.37	0.86	1.29	1.11	0.93	0	0.7
			9			9.54		Zip1	1.19	0.81	1.37	0.86	1.29	1.11	1.07	1.04	0.8
				8			8.26	Ecm11	1.19	0.81	1.37	0.86	1.29	1.11	0.93	F	0.7
3	#2	17			25.59			SC	1.41	1.79	2.55	1.98	0.86	1.47	1.05	2.34	1.65	0.7	0.96	0.73	2.77	1.94	1.88	0.69	0.82	0
			18			27.26		Zip1	1.41	1.79	2.55	1.98	0.86	1.47	1.05	2.34	1.65	0.7	0.96	0.73	2.77	1.94	1.88	0.69	1.27	1.22
				17			25.59	Ecm11	1.41	1.79	2.55	1.98	0.86	1.47	1.05	2.34	1.65	0.7	0.96	0.73	2.77	1.94	1.88	0.69	0.82	2F
4	snap 2	3			2.92			SC	1.1	0.98	0.84	0	0
			5			4.47		Zip1	1.1	0.98	0.84	0.75	0.8
				3			2.92	Ecm11	1.1	0.98	0.84	F	F
5	#3	15			15.92			SC	0.98	1.2	0.77	0.94	1.04	0.91	0.96	1.64	1.47	0.96	1.19	0.88	0.9	1.07	1.01	0
			16			16.69		Zip1	0.98	1.2	0.77	0.94	1.04	0.91	0.96	1.64	1.47	0.96	1.19	0.88	0.9	1.07	1.01	0.77
				15			15.92	Ecm11	0.98	1.2	0.77	0.94	1.04	0.91	0.96	1.64	1.47	0.96	1.19	0.88	0.9	1.07	1.01	F
6	snap 3	12			14.37			SC	1.57	1.52	0.99	1.19	1.23	1.34	0.97	1.29	0.98	0.82	1.67	0.8	0	0	0
			15			17.05		Zip1	1.57	1.52	0.99	1.19	1.23	1.34	0.97	1.29	0.98	0.82	1.67	0.8	0.77	1.18	0.73
				12			14.37	Ecm11	1.57	1.52	0.99	1.19	1.23	1.34	0.97	1.29	0.98	0.82	1.67	0.8	F	2F	F
7	#4	17			19.62			SC	2.24	1.75	0.86	1.05	0.82	1.62	0.84	0.98	0.93	1.23	1.15	1	1.46	1.04	1.01	0.8	0.84	0	0
			19			21.18		Zip1	2.24	1.75	0.86	1.05	0.82	1.62	0.84	0.98	0.93	1.23	1.15	1	1.46	1.04	1.01	0.8	0.84	0.87	0.69
				17			19.62	Ecm11	2.24	1.75	0.86	1.05	0.82	1.62	0.84	0.98	0.93	1.23	1.15	1	1.46	1.04	1.01	0.8	0.84	F	F
8	snap 4	8			7.99			SC	0.82	1.03	1.36	0.91	1.18	0.86	0.87	0.96	0
			9			8.76		Zip1	0.82	1.03	1.36	0.91	1.18	0.86	0.87	0.96	0.77
				8			7.99	Ecm11	0.82	1.03	1.36	0.91	1.18	0.86	0.87	0.96	F
9	snap 5	11			10.61			SC	0.93	1.48	1	1.14	0.68	1.04	0.93	1.1	0.73	0.81	0.77
			11			10.61		Zip1	0.93	1.48	1	1.14	0.68	1.04	0.93	1.1	0.73	0.81	0.77
				11			10.61	Ecm11	0.93	1.48	1	1.14	0.68	1.04	0.93	1.1	0.73	0.81	0.77
10	snap 6	8			13.34			SC	1.58	1.59	0.84	0.96	2.67	2.57	1.65	1.48
			8			13.34		Zip1	1.58	1.59	0.84	0.96	2.67	2.57	1.65	1.48
				8			13.34	Ecm11	1.58	1.59	0.84	0.96	2.67	2.57	1.65	1.48
11	snap 7	5			5.82			SC	0.9	1.56	0.77	1.62	0.97
			5			5.82		Zip1	0.9	1.56	0.77	1.62	0.97
				5			6.09	Ecm11	0.9	1.56	0.77	1.62	1.24
12	snap 8	5			5.22			SC	1.16	0.91	1	1.31	0.84
			5			5.29		Zip1	1.16	0.91	1	1.31	0.91
				5			5.22	Ecm11	1.16	0.91	1	1.31	0.84
13	snap 9	8			7.78			SC	0.91	1.13	1.09	0.78	0.85	1.64	0.73	0.65
			8			8.08		Zip1	0.91	1.13	1.09	0.78	0.85	1.64	0.73	0.95
				8			8.24	Ecm11	0.91	1.13	1.09	0.78	0.85	1.74	1.09	0.65
14	snap 10	2			2.51			SC	0.91	1.6
			2			2.51		Zip1	0.91	1.6
				2			2.51	Ecm11	0.91	1.6
15	snap 11	13			13.71			SC	1.1	1.25	0.89	0.78	0.75	1.39	0.94	2.1	0.77	0.92	1.24	0.78	0.8	0	0
			14			14.53		Zip1	1.1	1.25	0.89	0.78	0.75	1.39	0.94	2.1	0.77	0.92	1.24	0.78	0.8	3F	0.82
				14			14.99	Ecm11	1.1	1.25	0.89	0.78	0.75	1.39	0.94	2.1	0.77	0.92	1.24	0.78	0.8	1.28	F
16	snap 12	12			13.47			SC	2.43	0.74	1.07	0.87	1.02	0.84	0.78	2	0.32	1.54	1	0.86	0
			13			14.54		Zip1	2.43	0.74	1.07	0.87	1.02	0.84	0.78	2	0.32	1.54	1	1.18	0.75
				12			13.88	Ecm11	2.43	0.74	1.07	0.87	1.02	0.84	0.78	2	0.32	1.54	1.41	0.86	F
17	snap 13	9			9.69			SC	1.25	0.93	1.44	0.77	0.73	0.77	1.42	1.18	0	1.2
			10			10.97		Zip1	1.25	0.93	1.44	0.77	0.73	0.77	1.42	1.18	0.84	1.64
				9			9.69	Ecm11	1.25	0.93	1.44	0.77	0.73	0.77	1.42	1.18	F	1.2
18	snap 14	19			24.22			SC	0.94	2.76	1.48	0.75	2.03	1.52	0.99	1.64	1	0.91	1.97	1.12	0.91	1.05	1.41	1.03	0.68	0.97	0	0	1.06
			21			27.53		Zip1	0.94	2.76	1.48	0.75	2.03	1.52	0.99	1.64	1	0.91	1.97	1.12	0.91	1.05	1.41	1.36	0.94	1.18	1	1.25	1.32
				19			24.22	Ecm11	0.94	2.76	1.48	0.75	2.03	1.52	0.99	1.64	1	0.91	1.97	1.12	0.91	1.05	1.41	1.03	0.68	0.97	F	2F	1.06
19	snap 15	8			8.03			SC	1.11	1.57	0.94	0.84	0.85	0.9	0.95	0.87
			8			8.17		Zip1	1.11	1.57	0.94	0.84	0.85	0.9	0.95	1.01
				8			8.03	Ecm11	1.11	1.57	0.94	0.84	0.85	0.9	0.95	0.87
20	snap 16	4			3.42			SC	0.82	0.96	0.87	0.77
			4			3.64		Zip1	0.82	0.96	0.92	0.94
				4			3.42	Ecm11	0.82	0.96	0.87	0.77
21	snap 17	11			10.9			SC	1.06	1.21	1.13	0.99	1.52	0.77	0.68	0.71	0.97	1.13	0.73
			11			11.08		Zip1	1.06	1.21	1.13	0.99	1.52	0.77	0.68	0.71	0.97	1.13	0.91
				11			10.9	Ecm11	1.06	1.21	1.13	0.99	1.52	0.77	0.68	0.71	0.97	1.13	0.73
22	snap 18	10			11.37			SC	2.42	1.16	1.03	0.75	0.93	0.89	0.74	0.8	0.96	1.69
			10			12		Zip1	2.42	1.16	1.03	0.75	0.93	0.89	0.74	1.18	0.96	1.94
				10			11.69	Ecm11	2.42	1.16	1.03	0.75	0.93	0.89	0.74	0.8	1.28	1.69
23	snap 19	9			9.29			SC	1.3	0.75	1.5	0.84	0.71	0.87	1.01	1.06	1.25	0
			10			10.64		Zip1	1.3	0.75	1.5	0.84	0.71	0.87	1.01	1.06	1.71	0.89
				9			9.29	Ecm11	1.3	0.75	1.5	0.84	0.71	0.87	1.01	1.06	1.25	F
24	snap 20	6			6.56			SC	2.08	0.82	0.92	1.01	0.81	0.92
			6			6.56		Zip1	2.08	0.82	0.92	1.01	0.81	0.92
				6			6.56	Ecm11	2.08	0.82	0.92	1.01	0.81	0.92
25	snap 21	5			4.94			SC	1.28	0.77	0.84	1.32	0.73
			5			4.94		Zip1	1.28	0.77	0.84	1.32	0.73
				5			5.11	Ecm11	1.28	0.77	0.84	1.32	0.9
26	snap 22	13			13.45			SC	1.16	0.99	0.91	1.16	0.96	1.19	1.22	1.25	0.9	0.88	1.04	1.01	0.78	0
			14			14.61		Zip1	1.16	0.99	0.91	1.16	0.96	1.19	1.22	1.25	0.9	0.88	1.04	1.01	0.98	0.96
				13			13.45	Ecm11	1.16	0.99	0.91	1.16	0.96	1.19	1.22	1.25	0.9	0.88	1.04	1.01	0.78	F
27	snap 23	4			3.27			SC	0.82	0.96	0.72	0.77
			4			3.27		Zip1	0.82	0.96	0.72	0.77
				4			3.27	Ecm11	0.82	0.96	0.72	0.77
28	snap 24	19			25.73			SC	1.09	0.73	0.78	1.38	1.03	1.47	1.25	2.66	0.99	1.44	0.75	1.7	2.03	1.95	1.5	1.43	1.3	0.96	1.29
			19			26.69		Zip1	1.09	0.73	0.78	1.38	1.03	1.47	1.25	2.66	0.99	1.44	0.75	1.7	2.03	1.95	1.5	1.43	1.76	1.3	1.45
				19			25.73	Ecm11	1.09	0.73	0.78	1.38	1.03	1.47	1.25	2.66	0.99	1.44	0.75	1.7	2.03	1.95	1.5	1.43	1.3	0.96	1.29
29	snap 25	17			21.5			SC	0.93	1.42	0.72	1.04	0.84	1.4	1.19	1.12	1	1.26	1.15	2.1	1.5	1.14	1.54	0.88	2.27	0	0
			19			23.1		Zip1	0.93	1.42	0.72	1.04	0.84	1.4	1.19	1.12	1	1.26	1.15	2.1	1.5	1.14	1.54	0.88	2.27	0.88	0.72
				17			21.5	Ecm11	0.93	1.42	0.72	1.04	0.84	1.4	1.19	1.12	1	1.26	1.15	2.1	1.5	1.14	1.54	0.88	2.27	F	F
30	snap 26	6			8.2			SC	2.34	0.95	1.55	1.8	0.75	0.81
			6			8.2		Zip1	2.34	0.95	1.55	1.8	0.75	0.81
				6			8.2	Ecm11	2.34	0.95	1.55	1.8	0.75	0.81
31	snap 27	15			19.37			SC	1.57	0.72	2.17	0.75	1.06	1.05	0.84	1.8	1.6	1.02	2.67	1.1	1.65	0.73	0.64
			15			19.5		Zip1	1.57	0.72	2.17	0.75	1.06	1.05	0.84	1.8	1.6	1.02	2.67	1.1	1.65	0.73	0.77
				15			19.37	Ecm11	1.57	0.72	2.17	0.75	1.06	1.05	0.84	1.8	1.6	1.02	2.67	1.1	1.65	0.73	0.64
32	snap 28	7			7.49			SC	0.94	0.88	1.15	0.98	1.62	0.84	1.08
			7			7.49		Zip1	0.94	0.88	1.15	0.98	1.62	0.84	1.08
				7			7.49	Ecm11	0.94	0.88	1.15	0.98	1.62	0.84	1.08
33	snap 29	3			3.24			SC	1.52	0.78	0.94	0
			4			3.99		Zip1	1.52	0.78	0.94	0.75
				3			3.24	Ecm11	1.52	0.78	0.94	0
34	snap 30	2			3.22			SC	1.62	1.6
			2			3.22		Zip1	1.62	1.6
				2			3.22	Ecm11	1.62	1.6
35	snap 31	22			22.13			SC	1.17	1.61	0.71	0.91	0.71	1.26	1.11	1.34	0.82	0.69	0.77	0.68	1.33	1.06	0.99	1.17	0.8	0.78	1.27	0.95	1.27	0.73
			22			22.34		Zip1	1.17	1.61	0.71	0.91	0.71	1.26	1.11	1.34	0.82	0.69	0.77	0.68	1.33	1.06	0.99	1.17	0.8	0.78	1.27	0.95	1.48	0.73
				22			22.38	Ecm11	1.17	1.61	0.71	0.91	0.71	1.26	1.11	1.34	0.82	0.69	0.77	0.68	1.33	1.06	0.99	1.17	0.8	0.78	1.27	0.95	1.27	0.98
36	snap 32	14			15.37			SC	1.89	1.12	0.84	1.45	0.78	0.82	1.18	0.77	0.94	1.4	0.73	1.24	1.43	0.78	0	0
			16			17.53		Zip1	1.89	1.12	0.84	1.45	0.78	0.82	1.18	0.77	0.94	1.4	0.9	1.31	1.64	0.94	0.77	0.78
				14			15.37	Ecm11	1.89	1.12	0.84	1.45	0.78	0.82	1.18	0.77	0.94	1.4	0.73	1.24	1.43	0.78	F	F
37	snap 33	9			9.38			SC	0.82	1.16	1.43	1.29	0.79	1.59	0.8	0.82	0.68	0
			10			10.46		Zip1	0.82	1.16	1.43	1.29	0.79	1.59	0.8	0.82	0.8	0.96
				9			9.38	Ecm11	0.82	1.16	1.43	1.29	0.79	1.59	0.8	0.82	0.68	F
38	snap 34	0			0			SC	0
			0			0		Zip1	0
				0			0	Ecm11	0
39		0			0			SC
			0			0		Zip1
				0			0	Ecm11
40		0			0			SC
			0			0		Zip1
				0			0	Ecm11
41		0			0			SC
			0			0		Zip1
				0			0	Ecm11
42		0			0			SC
			0			0		Zip1
				0			0	Ecm11
43		0			0			SC
			0			0		Zip1
				0			0	Ecm11
44		0			0			SC
			0			0		Zip1
				0			0	Ecm11
45		0			0			SC
			0			0		Zip1
				0			0	Ecm11
46		0			0			SC
			0			0		Zip1
				0			0	Ecm11
47		0			0			SC
			0			0		Zip1
				0			0	Ecm11
48		0			0			SC
			0			0		Zip1
				0			0	Ecm11
49		0			0			SC
			0			0		Zip1
				0			0	Ecm11
50		0			0			SC
			0			0		Zip1
				0			0	Ecm11
					SC	Zip1	Ecm11
				TOTALS	426.4	454.69	429.65

[truncated: 27 more sheets: D2_21hr_Fig.3, D2_24hr_Fig.3, D3_15hr_Fig.3, D3_18hr_Fig.3, D3_21hr_Fig.3, D3_24hrFig.3, z3_15hrFig.3, z3_18hrFig.3, z3_21hrFig.3, z3_24hr_Fig.3, PC , ZIP1_timecourse2_13hr_Fig.S3, ZIP1_timecourse2_15hr_Fig.S3, ZIP1_timecourse2_21hr_Fig.S3, ZIP1_timecourse2_26hr_Fig.S3, zip1D1_timecourse2_13hr_Fig.S3, zip1D1_timecourse2_15hr_Fig.S3, zip1D1_timecourse2_21hr_Fig.S3, zip1D1_timecourse2_26hr_Fig.S3, zip1D2_timecourse2_13hr_Fig.S3 …]
