# Supplementary material for: Crossover recombination and synapsis are linked by adjacent regions within the N terminus of the Zip1 synaptonemal complex protein
Source: PLoS Genet. 2019 Jun 20;15(6):e1008201. doi: 10.1371/journal.pgen.1008201 (PMC6605668; doi:10.1371/journal.pgen.1008201)
Supplement: S6 Table — The workbook contains three sheets. Sheet one contains the signal counts measured for the different forms of Ecm11-MYC (unSUMOylated, monoSUMOylated, polySUMOylated, superSUMOylated) observed in meiotic extracts from three experiments. The numbers correspond to the percentage of signal in a protein band corresponding to a given form (i.e. unSUMOylated) as a fraction of the total signal corresponding to all Ecm11-MYC bands in the lane. These data are plotted in Fig 8B. Sheet two contains the raw data corresponding to ChIP analysis of Zip3 binding at various genomic loci. The data from both replicates are shown, except in the case of the zip1 null, which was performed once. These data are plotted in Fig 11. Sheet three contains the conservation scores for each residue of Zip1, measured in Jalview [67] by analysis of a multiple sequence alignment involving full length Zip1 molecules from the indicated organisms (see Fig 15 legend). The conservation scores are plotted in Fig 15. As described in the Fig 15 legend, the conservation score is based on the physio-chemical properties of each amino acid residue, with 11 being the highest conservation possible and 0 being the lowest. The score for each residue in the 875 amino acid S. c. Zip1 protein is given across the top row of this worksheet. (XLSX) [file pgen.1008201.s009.xlsx]

## Sheet: Fig. 4 western blot
Western blot data in Figure 4B: % of Ecm11-MYC corresponding to a particular SUMOylated status
	monoSUMO Ecm11			polySUMO Ecm11			superSUMO Ecm11
	rep 1	rep 2	rep 3	rep 1	rep 2	rep 3	rep 1	rep 2	rep 3
ZIP1	9	16	8	2	4	1	0	0	0
zip1[Δ2-9]	19	18	18	14	12	12	10	9	8
zip1[Δ10-14]	22	21	25	16	15	21	12	9	17
zip1[Δ15-20]	8	7	7	1	0	1	0	0	0
zip3	15	13	11	17	17	10	23	26	13
zip1[F4A,F5A]	10	nd	nd	11	nd	nd	10	nd	nd
zip1[N3A,R6A,D7A]	25	23	29	11	8	17	3	1	6
zip1[P14A,P16A]	28	38	34	12	13	6	4	2	0
zip1[I18A,F19A]	8	5	9	1	0	1	0	0	0
zip1	5	3	4	0	0	0	0	0	0

## Sheet: Fig. 6_Zip3-Flag 
SUMMARY
ORD9670 Zip3-Flag experiment 1								ORD9670 Zip3-Flag experiment 2									Average of Zip3-Flag								SD
Normalisation par rapport à l'input								Normalisation par rapport à l'input									Normalisation par rapport à l'input
	NFT1	GAT1	BUD23	CEN	ERG1	Axis			NFT1	GAT1	BUD23	CEN	ERG1	Axis				NFT1	GAT1	BUD23	CEN	ERG1	Axis			NFT1	GAT1	BUD23	CEN	ERG1	Axis
0	0.0153383	0.0191506	0.0137	0.0158415	0.0197629	0.0188319		0	0.018	0.011	0.016	0.009	0.009	0.016			0	0.0166692	0.0150753	0.01485	0.0124208	0.0143815	0.017416		0	0.00188208	0.00576332	0.00162635	0.0048377	0.00761055	0.00200247
2	0.019718	0.0207431	0.0178649	0.0427672	0.0163007	0.0192579		2	0.009	0.022	0.023	0.077	0.013	0.02			2	0.014359	0.0213715	0.0204324	0.0598836	0.0146504	0.0196289		2	0.00757876	0.000888774	0.00363107	0.0242062	0.00233398	0.000524766
3	0.0115607	0.307189	0.293128	0.0593602	0.124447	0.039999		3	0.015	0.25	0.267	0.1	0.12	0.08			3	0.0132803	0.278595	0.280064	0.0796801	0.122224	0.0599995		3	0.00243197	0.0404388	0.0184752	0.0287367	0.00314462	0.028285
4	0.00804981	0.235607	0.348784	0.0691561	0.137074	0.0637261		4	0.021	0.337	0.46	0.187	0.161	0.127			4	0.0145249	0.286303	0.404392	0.128078	0.149037	0.0953631		4	0.00915717	0.071696	0.0786419	0.0833282	0.0169182	0.0447414
5	0.00944833	0.163266	0.254222	0.0473451	0.0851655	0.0366115		5	0.017	0.229	0.288	0.081	0.098	0.074			5	0.0132242	0.196133	0.271111	0.0641726	0.0915827	0.0553057		5	0.00533984	0.0464807	0.0238848	0.0237976	0.00907536	0.0264377
6	0.0116509	0.128347	0.162527	0.0286128	0.0415545	0.0286637		6	0.012	0.093	0.121	0.045	0.042	0.045			6	0.0118254	0.110673	0.141764	0.0368064	0.0417772	0.0368319		6	0.000246867	0.024994	0.0293644	0.0115875	0.000315039	0.0115515
7	0.00809022	0.101922	0.154421	0.0271671	0.0340925	0.0213345		7	0.008	0.053	0.083	0.034	0.026	0.022			7	0.00804511	0.0774612	0.118711	0.0305836	0.0300462	0.0216673		7	6.37929e-05	0.0345934	0.0505023	0.00483158	0.00572226	0.000470556
8	0.00365466	0.0541855	0.080126	0.0119291	0.0154894	0.0101759		8	0.005	0.02	0.027	0.031	0.018	0.027			8	0.00432733	0.0370928	0.053563	0.0214646	0.0167447	0.0185879		8	0.000951296	0.0241728	0.0375657	0.0134851	0.00177529	0.0118964
																		NFT1	GAT1	BUD23	CEN	ERG1	Axis			NFT1	GAT1	BUD23	CEN	ERG1	Axis
																	Max enrichment (% input)	0.0166692	0.286303	0.404392	0.128078	0.149037	0.0953631		Max enrichment (% input)	0.00188208	0.071696	0.0786419	0.0833282	0.0169182	0.0447414
ChIP strain VBD1872_exp1 (zip1∆D1(∆2-9) ZIP3-His6-Flag3_exp1)								ChIP strain VBD1872_exp2 (zip1∆D1(∆2-9) ZIP3-His6-Flag3_exp2)									Average of ZIP3-His6-Flag3 zip1∆D1(∆2-9)								SD
Normalisation par rapport à l'input								Normalisation par rapport à l'input									Normalisation par rapport à l'input
	NFT1	GAT1	BUD23	CEN	ERG1	Axis			NFT1	GAT1	BUD23	CEN	ERG1	Axis				NFT1	GAT1	BUD23	CEN	ERG1	Axis			NFT1	GAT1	BUD23	CEN	ERG1	Axis
0	0.017	0.025	0.023	0.024	0.021	0.021		0	0.00038964	0.000405249	0.000325577	0.000449774	0.000280938	0.000315974			0	0.00869482	0.0127026	0.0116628	0.0122249	0.0106405	0.010658		0	0.0117453	0.0173911	0.0160332	0.0166525	0.0146506	0.0146258
2	0.02	0.028	0.032	0.052	0.019	0.031		2	0.0030408	0.00547871	0.00491237	0.0246403	0.00293547	0.00808034			2	0.0115204	0.0167394	0.0184562	0.0383201	0.0109677	0.0195402		2	0.011992	0.015925	0.0191538	0.0193463	0.0113593	0.0162066
3	0.043	0.113	0.102	0.089	0.071	0.074		3	0.00656178	0.0281813	0.0232065	0.0358368	0.013862	0.0182794			3	0.0247809	0.0705906	0.0626033	0.0624184	0.042431	0.0461397		3	0.0257657	0.0599759	0.0557154	0.037592	0.0404027	0.0394004
4	0.021	0.104	0.08	0.099	0.075	0.062		4	0.00521563	0.0299416	0.0169191	0.025258	0.0201191	0.0157873			4	0.0131078	0.0669708	0.0484595	0.062129	0.0475595	0.0388937		4	0.0111612	0.0523672	0.044605	0.0521435	0.0388067	0.0326773
5	0.029	0.119	0.078	0.085	0.081	0.06		5	0.00424269	0.0349124	0.018452	0.0189485	0.0196484	0.0130761			5	0.0166213	0.0769562	0.048226	0.0519742	0.0503242	0.0365381		5	0.0175061	0.0594589	0.0421068	0.0467055	0.0433821	0.0331802
6	0.029	0.114	0.076	0.126	0.077	0.073		6	0.00551456	0.0362695	0.0177492	0.0236627	0.0175069	0.0148034			6	0.0172573	0.0751347	0.0468746	0.0748313	0.0472534	0.0439017		6	0.0166067	0.0549638	0.0411895	0.0723634	0.042068	0.0411512
7	0.019	0.072	0.057	0.071	0.054	0.043		7	0.0048635	0.0282983	0.0146156	0.0276372	0.0186404	0.0121635			7	0.0119318	0.0501492	0.0358078	0.0493186	0.0363202	0.0275817		7	0.00999601	0.0309017	0.0299703	0.0306622	0.025003	0.0218047
8	0.014	0.049	0.041	0.042	0.036	0.037		8	0.00077379	0.00707894	0.00395301	0.0067297	0.0065863	0.00456861			8	0.00738689	0.0280395	0.0224765	0.0243649	0.0212931	0.0207843		8	0.00935234	0.0296427	0.0261962	0.0249399	0.0207986	0.0229325
																		NFT1	GAT1	BUD23	CEN	ERG1	Axis			NFT1	GAT1	BUD23	CEN	ERG1	Axis
																	Max enrichment (% input)	0.0247809	0.0769562	0.0626033	0.0748313	0.0503242	0.0461397		Max enrichment (% input)	0.0257657	0.0594589	0.0557154	0.0723634	0.0433821	0.0394004
ChIP strain VBD1873_exp1 (zip1∆D2(∆10-14) ZIP3-His6-Flag3::KanMX_exp1)								ChIP strain VBD1873_exp2 (zip1∆D2(∆10-14) ZIP3-His6-Flag3::KanMX_exp2)									Average ZIP3-His6-Flag3 zip1∆D2(∆10-14)								SD
Normalisation par rapport à l'input								Normalisation par rapport à l'input									Normalisation par rapport à l'input
	NFT1	GAT1	BUD23	CEN	ERG1	Axis			NFT1	GAT1	BUD23	CEN	ERG1	Axis				NFT1	GAT1	BUD23	CEN	ERG1	Axis			NFT1	GAT1	BUD23	CEN	ERG1	Axis
0	0.039	0.043	0.044	0.042	0.039	0.039		0	0.00657637	0.00582886	0.00704927	0.00460684	0.00439617	0.00520633			0	0.0227882	0.0244144	0.0255246	0.0233034	0.0216981	0.0221032		0	0.022927	0.026284	0.0261281	0.026441	0.0244686	0.0238957
2	0.058	0.049	0.056	0.081	0.053	0.062		2	0.00478449	0.0164264	0.0108707	0.0308247	0.00897431	0.0110174			2	0.0313922	0.0327132	0.0334353	0.0559124	0.0309872	0.0365087		2	0.037629	0.023033	0.0319112	0.0354793	0.0311309	0.0360501
3	0.051	0.151	0.113	0.075	0.087	0.071		3	0.00417071	0.0367041	0.0271573	0.0238068	0.0232957	0.0124075			3	0.0275854	0.093852	0.0700786	0.0494034	0.0551478	0.0417037		3	0.0331133	0.0808194	0.0607	0.036199	0.0450457	0.0414312
4	0.027	0.139	0.106	0.071	0.107	0.056		4	0.00954408	0.097904	0.052357	0.0313848	0.0663791	0.0219639			4	0.018272	0.118452	0.0791785	0.0511924	0.0866896	0.038982		4	0.0123432	0.0290593	0.0379313	0.0280122	0.0287233	0.0240671
5	0.036	0.137	0.103	0.063	0.103	0.056		5	0.00688519	0.0973342	0.0536922	0.0258352	0.0545003	0.0184982			5	0.0214426	0.117167	0.0783461	0.0444176	0.0787501	0.0372491		5	0.0205873	0.0280479	0.0348659	0.0262795	0.0342945	0.0265177
6	0.037	0.131	0.096	0.087	0.088	0.069		6	0.0104646	0.0753589	0.0612441	0.0304031	0.0402486	0.020894			6	0.0237323	0.103179	0.0786221	0.0587015	0.0641243	0.044947		6	0.0187634	0.0393442	0.0245761	0.0400201	0.0337654	0.0340161
7	0.024	0.074	0.063	0.051	0.055	0.041		7	0.00761519	0.0434398	0.0306077	0.0217196	0.0204583	0.0118396			7	0.0158076	0.0587199	0.0468039	0.0363598	0.0377292	0.0264198		7	0.0115858	0.0216093	0.0229048	0.0207043	0.0244246	0.0206195
8	0.01	0.056	0.043	0.037	0.04	0.031		8	0.00152253	0.01214	0.00728397	0.00602061	0.0075537	0.00354771			8	0.00576126	0.03407	0.025142	0.0215103	0.0237768	0.0172739		8	0.00599448	0.0310137	0.025255	0.0219057	0.022943	0.0194117
																		NFT1	GAT1	BUD23	CEN	ERG1	Axis			NFT1	GAT1	BUD23	CEN	ERG1	Axis
ChIP strain ORD9689_exp1 (zip1∆ Zip3-Flag_exp1)																	Max enrichment (% input)	0.0313922	0.118452	0.0791785	0.0587015	0.0866896	0.044947		Max enrichment (% input)	0.0331133	0.0280479	0.0607	0.0400201	0.0342945	0.0414312
	NFT1	GAT1	BUD23	CEN	ERG1	Axis
0	0.0027356	0.00240556	0.00283757	0.00222818	0.00148555	0.00159358
2	0.00544701	0.0109611	0.00946298	0.0321422	0.00717623	0.0132527
3	0.0109591	0.0589993	0.044182	0.0582378	0.0312852	0.0269003
4	0.010181	0.0845977	0.0486455	0.0390646	0.0568105	0.0241056
5	0.0104614	0.0900689	0.059863	0.0466314	0.0745691	0.0236262
6	0.020056	0.0832311	0.0527613	0.0505522	0.0741979	0.0315247
7	0.01235	0.0674848	0.0406804	0.0655997	0.0581064	0.0230635
8	0.00343402	0.0257603	0.014533	0.0140011	0.0282112	0.00775233
MAX	0.020056	0.0900689	0.059863	0.0655997	0.0745691	0.0315247
Comparison
Max enrichment (% input)								STDEV
	NFT1	GAT1	BUD23	ERG1	CEN	Axis			NFT1	GAT1	BUD23	ERG1	CEN	Axis
Wt	0.0166692	0.286303	0.404392	0.149037	0.128078	0.0953631		Max enrichment (% input)	0.00188208	0.071696	0.0786419	0.0169182	0.0833282	0.0447414
zip1∆D1(∆2-9)	0.0247809	0.0769562	0.0626033	0.0503242	0.0748313	0.0461397		(zip1∆D1(∆2-9)	0.0257657	0.0594589	0.0557154	0.0433821	0.0723634	0.0394004
zip1∆D2(∆10-14)	0.0313922	0.118452	0.0791785	0.0866896	0.0587015	0.044947		zip1∆D2(∆10-14)	0.0331133	0.0280479	0.0607	0.0342945	0.0400201	0.0414312
zip1∆	0.020056	0.0900689	0.059863	0.0745691	0.0655997	0.0315247
INDIVIDUAL EXPERIMENTS
ChIP strain ORD9670_exp1 (Zip3-Flag_exp1)
	Sample Name	Detector Name	Ct	Quantity	Quantity mediane		Sample Name	Detector Name	Ct	Quantity	Quantity mediane
	IP_0	NFT1	30.0419	0.0293964	0.0296346		INPUT_0	NFT1	25.1574	0.579619	0.579619			median of triplicates
	IP_0	NFT1	30.0079	0.0300133			INPUT_0	NFT1	25.4187	0.494173
	IP_0	NFT1	30.0287	0.0296346			INPUT_0	NFT1	25.1074	0.597591					NFT1	GAT1	BUD23	CEN	ERG1	Axis
	IP_2	NFT1	28.4404	0.0781351	0.0777686		INPUT_2	NFT1	24.1935	1.04396	1.18321			IP_9670_t0	0.0296346	0.0505285	0.0455544	0.0323344	0.0516199	0.0492896
	IP_2	NFT1	29.2171	0.0486335			INPUT_2	NFT1	23.9884	1.18321				IP_9670_t2	0.0777686	0.132146	0.133811	0.224834	0.0945478	0.104159
	IP_2	NFT1	28.4481	0.0777686			INPUT_2	NFT1	23.9168	1.23605				IP_9670_t3	0.0746246	2.81811	3.21096	0.447871	1.03952	0.343539
	IP_3	NFT1	28.3673	0.0817012	0.0746246		INPUT_3	NFT1	23.1017	2.03286	1.93651			IP_9670_t4	0.0698139	2.92223	4.86014	0.711514	1.52713	0.713582
	IP_3	NFT1	28.7288	0.0655239			INPUT_3	NFT1	23.386	1.70901				IP_9670_t5	0.0864223	2.07808	3.50517	0.457717	0.883137	0.400271
	IP_3	NFT1	28.5157	0.0746246			INPUT_3	NFT1	23.1813	1.93651				IP_9670_t6	0.0847889	1.85905	2.62189	0.3717	0.526091	0.347038
	IP_4	NFT1	28.485	0.0760371	0.0698139		INPUT_4	NFT1	22.4288	3.06538	2.60182			IP_9670_t7	0.0542109	1.25538	1.83523	0.231909	0.34127	0.253921
	IP_4	NFT1	29.0207	0.054829			INPUT_4	NFT1	23.1229	2.00678				IP_9670_t8	0.0325269	0.741743	1.2663	0.128402	0.192523	0.122621
	IP_4	NFT1	28.6249	0.0698139			INPUT_4	NFT1	22.6974	2.60182
	IP_5	NFT1	27.8069	0.115024	0.0864223		INPUT_5	NFT1	22.6102	2.74405	2.74405			NIP_9670_t0	0.579619	0.791545	0.997542	0.612334	0.783586	0.785204
	IP_5	NFT1	29.9264	0.0315443			INPUT_5	NFT1	23.1906	1.92553				NIP_9670_t2	1.18321	1.91118	2.24705	1.57715	1.74006	1.62259
	IP_5	NFT1	28.2752	0.0864223			INPUT_5	NFT1	22.5519	2.84348				NIP_9670_t3	1.93651	2.75216	3.28624	2.26349	2.50594	2.57661
	IP_6	NFT1	27.5115	0.137746	0.0847889		INPUT_6	NFT1	22.6901	2.61346	2.18324			NIP_9670_t4	2.60182	3.72091	4.18037	3.08656	3.34228	3.35929
	IP_6	NFT1	28.3065	0.0847889			INPUT_6	NFT1	23.3514	1.74545				NIP_9670_t5	2.74405	3.81845	4.13635	2.9003	3.1109	3.27988
	IP_6	NFT1	28.4316	0.0785573			INPUT_6	NFT1	22.9848	2.18324				NIP_9670_t6	2.18324	4.34537	4.83959	3.89721	3.79808	3.63216
	IP_7	NFT1	28.2056	0.0901743	0.0542109		INPUT_7	NFT1	23.12	2.01024	2.01024			NIP_9670_t7	2.01024	3.6951	3.56538	2.56092	3.00304	3.57057
	IP_7	NFT1	29.0393	0.0542109			INPUT_7	NFT1	23.9793	1.18977				NIP_9670_t8	2.67003	4.10669	4.74115	3.22913	3.72881	3.61505
	IP_7	NFT1	29.1013	0.0521961			INPUT_7	NFT1	22.9766	2.19423
	IP_8	NFT1	29.075	0.0530408	0.0325269		INPUT_8	NFT1	22.655	2.67003	2.67003
	IP_8	NFT1	Undetermined	0			INPUT_8	NFT1	22.9747	2.19673				Normalized with the Input
	IP_8	NFT1	29.8761	0.0325269			INPUT_8	NFT1	22.4436	3.03784
														Time in meiosis (h)	NFT1	GAT1	BUD23	CEN	ERG1	Axis
														0	0.0153383	0.0191506	0.0137	0.0158415	0.0197629	0.0188319
														2	0.019718	0.0207431	0.0178649	0.0427672	0.0163007	0.0192579
	IP_0	GAT1	27.857	0.05295	0.0505285		INPUT_0	GAT1	23.9701	0.696168	0.791545			3	0.0115607	0.307189	0.293128	0.0593602	0.124447	0.039999
	IP_0	GAT1	28.2821	0.0399491			INPUT_0	GAT1	23.6939	0.836044				4	0.00804981	0.235607	0.348784	0.0691561	0.137074	0.0637261
	IP_0	GAT1	27.9276	0.0505285			INPUT_0	GAT1	23.7764	0.791545				5	0.00944833	0.163266	0.254222	0.0473451	0.0851655	0.0366115
	IP_2	GAT1	26.4772	0.132146	0.132146		INPUT_2	GAT1	22.567	1.76441	1.91118			6	0.0116509	0.128347	0.162527	0.0286128	0.0415545	0.0286637
	IP_2	GAT1	26.1146	0.168039			INPUT_2	GAT1	22.4465	1.91118				7	0.00809022	0.101922	0.154421	0.0271671	0.0340925	0.0213345
	IP_2	GAT1	26.5346	0.127212			INPUT_2	GAT1	22.4389	1.92085				8	0.00365466	0.0541855	0.080126	0.0119291	0.0154894	0.0101759
	IP_3	GAT1	21.6185	3.30848	2.81811		INPUT_3	GAT1	21.8861	2.77087	2.75216
	IP_3	GAT1	21.8606	2.81811			INPUT_3	GAT1	21.9405	2.67265
	IP_3	GAT1	22.0221	2.53204			INPUT_3	GAT1	21.8963	2.75216
	IP_4	GAT1	21.482	3.6219	2.92223		INPUT_4	GAT1	21.4413	3.72091	3.72091
	IP_4	GAT1	21.8569	2.82501			INPUT_4	GAT1	21.4632	3.66713
	IP_4	GAT1	21.8058	2.92223			INPUT_4	GAT1	21.4302	3.74842
	IP_5	GAT1	22.0913	2.41852	2.07808		INPUT_5	GAT1	21.4592	3.67706	3.81845
	IP_5	GAT1	22.3202	2.07808			INPUT_5	GAT1	21.3312	4.00248
	IP_5	GAT1	22.4069	1.96198			INPUT_5	GAT1	21.4022	3.81845
	IP_6	GAT1	22.2638	2.15714	1.85905		INPUT_6	GAT1	21.1794	4.42609	4.34537
	IP_6	GAT1	22.4882	1.85905			INPUT_6	GAT1	21.246	4.23522
	IP_6	GAT1	22.5021	1.842			INPUT_6	GAT1	21.2072	4.34537
	IP_7	GAT1	22.8043	1.50761	1.25538		INPUT_7	GAT1	21.4022	3.81857	3.6951
	IP_7	GAT1	23.1007	1.23874			INPUT_7	GAT1	21.4518	3.6951
	IP_7	GAT1	23.0806	1.25538			INPUT_7	GAT1	21.8888	2.76584
	IP_8	GAT1	23.3576	1.04479	0.741743		INPUT_8	GAT1	21.294	4.10246	4.10669
	IP_8	GAT1	24.9773	0.3571			INPUT_8	GAT1	21.2592	4.19828
	IP_8	GAT1	23.8744	0.741743			INPUT_8	GAT1	21.2924	4.10669
	IP_0	BUD23	27.235	0.0529905	0.0455544		INPUT_0	BUD23	22.9865	0.997542	0.997542
	IP_0	BUD23	27.5905	0.0414524			INPUT_0	BUD23	23.0227	0.972907
	IP_0	BUD23	27.4539	0.0455544			INPUT_0	BUD23	22.7564	1.16938
	IP_2	BUD23	25.6474	0.158693	0.133811		INPUT_2	BUD23	21.7647	2.32008	2.24705
	IP_2	BUD23	25.8942	0.133811			INPUT_2	BUD23	21.8765	2.1477
	IP_2	BUD23	26.0716	0.118381			INPUT_2	BUD23	21.811	2.24705
	IP_3	BUD23	21.1319	3.59233	3.21096		INPUT_3	BUD23	21.2608	3.28624	3.28624
	IP_3	BUD23	21.2943	3.21096			INPUT_3	BUD23	21.3078	3.18127
	IP_3	BUD23	21.2974	3.20424			INPUT_3	BUD23	20.95	4.07335
	IP_4	BUD23	20.4332	5.82111	4.86014		INPUT_4	BUD23	20.9125	4.18037	4.18037
	IP_4	BUD23	20.6952	4.85736			INPUT_4	BUD23	20.8717	4.29977
	IP_4	BUD23	20.6944	4.86014			INPUT_4	BUD23	21.0109	3.90562
	IP_5	BUD23	20.9643	4.03322	3.50517		INPUT_5	BUD23	20.834	4.4131	4.13635
	IP_5	BUD23	21.1674	3.50517			INPUT_5	BUD23	20.9278	4.13635
	IP_5	BUD23	21.2104	3.40273			INPUT_5	BUD23	20.9618	4.04028
	IP_6	BUD23	21.2551	3.2992	2.62189		INPUT_6	BUD23	20.733	4.7322	4.83959
	IP_6	BUD23	21.5877	2.62189			INPUT_6	BUD23	20.6771	4.91841
	IP_6	BUD23	21.7621	2.32425			INPUT_6	BUD23	20.7005	4.83959
	IP_7	BUD23	22.1041	1.83523	1.83523		INPUT_7	BUD23	20.9297	4.13098	3.56538
	IP_7	BUD23	22.2315	1.68057			INPUT_7	BUD23	21.3529	3.08372
	IP_7	BUD23	22.0401	1.91813			INPUT_7	BUD23	21.1428	3.56538
	IP_8	BUD23	22.4991	1.39684	1.2663		INPUT_8	BUD23	20.7303	4.74115	4.74115
	IP_8	BUD23	22.6412	1.2663			INPUT_8	BUD23	20.5965	5.19998
	IP_8	BUD23	22.684	1.22941			INPUT_8	BUD23	20.8261	4.4374
	IP_0	CENT	31.7598	0.00552938	0.0323344		INPUT_0	CENT	24.7287	0.612334	0.612334
	IP_0	CENT	28.4881	0.0494225			INPUT_0	CENT	25.2582	0.429564
	IP_0	CENT	29.1219	0.0323344			INPUT_0	CENT	24.5114	0.708227
	IP_2	CENT	26.3656	0.204667	0.224834		INPUT_2	CENT	23.2482	1.64988	1.57715
	IP_2	CENT	26.2252	0.224834			INPUT_2	CENT	23.3854	1.50502
	IP_2	CENT	26.2247	0.22492			INPUT_2	CENT	23.3155	1.57715
	IP_3	CENT	24.9352	0.533276	0.447871		INPUT_3	CENT	22.554	2.62599	2.26349
	IP_3	CENT	25.1976	0.447369			INPUT_3	CENT	22.8236	2.19231
	IP_3	CENT	25.1959	0.447871			INPUT_3	CENT	22.7759	2.26349
	IP_4	CENT	24.3475	0.790353	0.711514		INPUT_4	CENT	22.2493	3.22014	3.08656
	IP_4	CENT	24.5045	0.711514			INPUT_4	CENT	22.3563	2.99746
	IP_4	CENT	24.6534	0.643991			INPUT_4	CENT	22.3126	3.08656
	IP_5	CENT	24.898	0.546708	0.457717		INPUT_5	CENT	22.3271	3.05682	2.9003
	IP_5	CENT	25.2354	0.436183			INPUT_5	CENT	22.4056	2.9003
	IP_5	CENT	25.1634	0.457717			INPUT_5	CENT	22.4237	2.86524
	IP_6	CENT	25.4743	0.3717	0.3717		INPUT_6	CENT	22.2749	3.1655	3.89721
	IP_6	CENT	25.4854	0.368949			INPUT_6	CENT	21.9643	3.89721
	IP_6	CENT	25.4614	0.374942			INPUT_6	CENT	21.9346	3.97536
	IP_7	CENT	26.1074	0.243284	0.231909		INPUT_7	CENT	22.8865	2.10192	2.56092
	IP_7	CENT	26.3492	0.206932			INPUT_7	CENT	22.166	3.40495
	IP_7	CENT	26.179	0.231909			INPUT_7	CENT	22.5915	2.56092
	IP_8	CENT	26.8768	0.145353	0.128402		INPUT_8	CENT	22.0033	3.79679	3.22913
	IP_8	CENT	27.9704	0.0698954			INPUT_8	CENT	22.3949	2.92108
	IP_8	CENT	27.062	0.128402			INPUT_8	CENT	22.2451	3.22913
	IP_0	Erg1	29.1134	0.0681457	0.0516199		INPUT_0	Erg1	25.3881	0.735969	0.783586
	IP_0	Erg1	29.6792	0.0474777			INPUT_0	Erg1	25.2516	0.803025
	IP_0	Erg1	29.5482	0.0516199			INPUT_0	Erg1	25.29	0.783586
	IP_2	Erg1	28.3615	0.110159	0.0945478		INPUT_2	Erg1	24.1212	1.65313	1.74006
	IP_2	Erg1	28.6414	0.0921262			INPUT_2	Erg1	23.9886	1.7993
	IP_2	Erg1	28.6008	0.0945478			INPUT_2	Erg1	24.041	1.74006
	IP_3	Erg1	24.6934	1.14703	1.03952		INPUT_3	Erg1	23.47	2.50594	2.50594
	IP_3	Erg1	24.8475	1.03952			INPUT_3	Erg1	23.5511	2.37939
	IP_3	Erg1	24.9734	0.959214			INPUT_3	Erg1	23.3942	2.63009
	IP_4	Erg1	24.1615	1.61117	1.52713		INPUT_4	Erg1	23.0112	3.35923	3.34228
	IP_4	Erg1	24.3663	1.41353			INPUT_4	Erg1	23.0191	3.34228
	IP_4	Erg1	24.2453	1.52713			INPUT_4	Erg1	23.1041	3.16567
	IP_5	Erg1	25.1027	0.883137	0.883137		INPUT_5	Erg1	23.0683	3.23883	3.1109
	IP_5	Erg1	25.1021	0.883482			INPUT_5	Erg1	23.1832	3.00966
	IP_5	Erg1	25.3166	0.770388			INPUT_5	Erg1	23.1314	3.1109
	IP_6	Erg1	25.6378	0.627476	0.526091		INPUT_6	Erg1	22.8441	3.73748	3.79808
	IP_6	Erg1	25.9137	0.526091			INPUT_6	Erg1	22.7394	3.99609
	IP_6	Erg1	25.925	0.522294			INPUT_6	Erg1	22.8189	3.79808
	IP_7	Erg1	26.4348	0.37714	0.34127		INPUT_7	Erg1	23.1866	3.00304	3.00304
	IP_7	Erg1	26.5913	0.34127			INPUT_7	Erg1	23.347	2.71073
	IP_7	Erg1	26.738	0.310735			INPUT_7	Erg1	22.9844	3.41709
	IP_8	Erg1	27.2233	0.22791	0.192523		INPUT_8	Erg1	22.7364	4.00378	3.72881
	IP_8	Erg1	27.4875	0.192523			INPUT_8	Erg1	22.8843	3.64279
	IP_8	Erg1	27.9365	0.144515			INPUT_8	Erg1	22.8478	3.72881
	IP_0	LDHR	29.3628	0.0496289	0.0492896		INPUT_0	LDHR	24.8813	0.87736	0.785204
	IP_0	LDHR	29.3735	0.0492896			INPUT_0	LDHR	25.0584	0.783216
	IP_0	LDHR	29.4247	0.0476985			INPUT_0	LDHR	25.0544	0.785204
	IP_2	LDHR	27.9719	0.12103	0.104159		INPUT_2	LDHR	23.922	1.62259	1.62259
	IP_2	LDHR	28.2061	0.104159			INPUT_2	LDHR	24.1967	1.36063
	IP_2	LDHR	28.4093	0.0914396			INPUT_2	LDHR	23.8922	1.65379
	IP_3	LDHR	26.1606	0.386435	0.343539		INPUT_3	LDHR	23.2695	2.46503	2.57661
	IP_3	LDHR	26.3442	0.343539			INPUT_3	LDHR	23.1685	2.62983
	IP_3	LDHR	26.4164	0.328006			INPUT_3	LDHR	23.2004	2.57661
	IP_4	LDHR	25.0899	0.767561	0.713582		INPUT_4	LDHR	22.7787	3.37621	3.35929
	IP_4	LDHR	25.3776	0.6383			INPUT_4	LDHR	22.7866	3.35929
	IP_4	LDHR	25.2037	0.713582			INPUT_4	LDHR	22.9685	2.98962
	IP_5	LDHR	25.7954	0.488341	0.400271		INPUT_5	LDHR	22.9125	3.09879	3.27988
	IP_5	LDHR	26.1057	0.400271			INPUT_5	LDHR	22.8189	3.29039
	IP_5	LDHR	26.2159	0.372981			INPUT_5	LDHR	22.8239	3.27988
	IP_6	LDHR	26.2078	0.374928	0.347038		INPUT_6	LDHR	22.6647	3.63216	3.63216
	IP_6	LDHR	26.3284	0.347038			INPUT_6	LDHR	22.6775	3.60264
	IP_6	LDHR	26.4268	0.325813			INPUT_6	LDHR	22.6372	3.69679
	IP_7	LDHR	26.8158	0.253921	0.253921		INPUT_7	LDHR	23.1535	2.65531	3.57057
	IP_7	LDHR	26.9394	0.234582			INPUT_7	LDHR	22.6914	3.57057
	IP_7	LDHR	26.8009	0.256359			INPUT_7	LDHR	22.5859	3.82033
	IP_8	LDHR	27.9515	0.122621	0.122621		INPUT_8	LDHR	22.6391	3.69219	3.61505
	IP_8	LDHR	28.009	0.118187			INPUT_8	LDHR	22.6762	3.60549
	IP_8	LDHR	27.635	0.150196			INPUT_8	LDHR	22.6721	3.61505
ChIP strain ORD9670_exp2 (Zip3-Flag_exp2)
	Sample Name	Detector Name	Ct	Quantity	Quantity mediane		Sample Name	Detector Name	Ct	Quantity	Quantity mediane
	IP_0	NFT1	29.9292	0.0341818	0.0350449		INPUT_0	NFT1	25.1412	0.584301	0.584301			median of triplicates
	IP_0	NFT1	29.8051	0.0367922			INPUT_0	NFT1	25.4084	0.49868
	IP_0	NFT1	29.8872	0.0350449			INPUT_0	NFT1	24.9301	0.662198					NFT1	GAT1	BUD23	CEN	ERG1	Axis
	IP_2	NFT1	28.6293	0.0738747	0.0468801		INPUT_2	NFT1	23.6917	1.37989	1.50104			IP_9670_t0	0.0350449	0.0278995	0.0489805	0.0229413	0.0293727	0.0473749
	IP_2	NFT1	29.3964	0.0468801			INPUT_2	NFT1	23.5381	1.51146				IP_9670_t2	0.0468801	0.199314	0.182029	0.539443	0.100364	0.135447
	IP_2	NFT1	29.5131	0.0437448			INPUT_2	NFT1	23.5498	1.50104				IP_9670_t3	0.101512	2.55719	2.37528	0.872988	1.12676	0.70493
	IP_3	NFT1	28.0444	0.104497	0.101512		INPUT_3	NFT1	22.9799	2.10439	2.06799			IP_9670_t4	0.169132	4.26036	4.67778	1.6469	2.03913	1.41105
	IP_3	NFT1	28.6838	0.0715286			INPUT_3	NFT1	23.1226	1.93373				IP_9670_t5	0.139796	2.76749	3.33643	0.801227	1.08153	0.756694
	IP_3	NFT1	28.0933	0.101512			INPUT_3	NFT1	23.0093	2.06799				IP_9670_t6	0.135323	1.51097	1.92336	0.680957	0.638808	0.620718
	IP_4	NFT1	27.1167	0.181119	0.169132		INPUT_4	NFT1	22.7205	2.45432	2.45432			IP_9670_t7	0.071307	0.831725	0.99968	0.348389	0.329756	0.288842
	IP_4	NFT1	27.5293	0.141817			INPUT_4	NFT1	22.8014	2.33926				IP_9670_t8	0.0330576	0.242843	0.27721	0.292191	0.19229	0.244516
	IP_4	NFT1	27.2322	0.169132			INPUT_4	NFT1	22.5352	2.73921
	IP_5	NFT1	27.1495	0.177635	0.139796		INPUT_5	NFT1	22.7233	2.45022	2.45022			NIP_9670_t0	0.584301	0.737183	0.892793	0.78944	1.02763	0.899721
	IP_5	NFT1	27.7304	0.125879			INPUT_5	NFT1	22.897	2.21049				NIP_9670_t2	1.50104	2.72404	2.40682	2.11131	2.37111	2.03316
	IP_5	NFT1	27.5535	0.139796			INPUT_5	NFT1	22.6838	2.50827				NIP_9670_t3	2.06799	3.0629	2.66885	2.61078	2.81422	2.62954
	IP_6	NFT1	27.3777	0.155158	0.135323		INPUT_6	NFT1	22.1758	3.38989	3.32694			NIP_9670_t4	2.45432	3.78838	3.04911	2.63565	3.80175	3.34328
	IP_6	NFT1	27.6084	0.135323			INPUT_6	NFT1	23.1135	1.94416				NIP_9670_t5	2.45022	3.62604	3.47093	2.97404	3.29854	3.06821
	IP_6	NFT1	27.8311	0.118587			INPUT_6	NFT1	22.2074	3.32694				NIP_9670_t6	3.32694	4.88638	4.76907	4.51359	4.58045	4.18363
	IP_7	NFT1	28.7353	0.0693762	0.071307		INPUT_7	NFT1	22.4915	2.81116	2.81116			NIP_9670_t7	2.81116	4.70489	3.63238	3.11568	3.80574	3.92944
	IP_7	NFT1	28.689	0.071307			INPUT_7	NFT1	23.2179	1.82746				NIP_9670_t8	1.94061	3.58389	3.06844	2.85992	3.18625	2.75851
	IP_7	NFT1	28.6315	0.0737781			INPUT_7	NFT1	22.4602	2.86381
	IP_8	NFT1	28.5117	0.0792088	0.0330576		INPUT_8	NFT1	23.1166	1.94061	1.94061
	IP_8	NFT1	Undetermined	0			INPUT_8	NFT1	23.3157	1.72449				Normalized with the Input
	IP_8	NFT1	29.9856	0.0330576			INPUT_8	NFT1	22.7241	2.44898
					#NUM!						#NUM!			Time in meiosis (h)	NFT1	GAT1	BUD23	CEN	ERG1	Axis
														0	0.0179933	0.0113538	0.0164586	0.00871807	0.00857487	0.0157965
														2	0.00936953	0.0219505	0.0226892	0.0766504	0.0126984	0.0199857
	IP_0	GAT1	30.3349	0.0278995	0.0278995		INPUT_0	GAT1	25.2767	0.708798	0.737183			3	0.0147262	0.250468	0.267	0.100314	0.120114	0.0804244
	IP_0	GAT1	30.227	0.0298914			INPUT_0	GAT1	24.589	1.10035				4	0.0206736	0.337376	0.460243	0.187457	0.16091	0.126616
	IP_0	GAT1	30.3904	0.0269255			INPUT_0	GAT1	25.2153	0.737183				5	0.0171163	0.228968	0.288375	0.080822	0.0983642	0.0739871
	IP_2	GAT1	27.1663	0.211677	0.199314		INPUT_2	GAT1	23.2437	2.60126	2.72404			6	0.0122025	0.0927661	0.120989	0.0452605	0.0418392	0.0445105
	IP_2	GAT1	27.2604	0.199314			INPUT_2	GAT1	23.1479	2.76577				7	0.0076097	0.0530337	0.0825641	0.0335454	0.0259941	0.0220521
	IP_2	GAT1	27.2698	0.198124			INPUT_2	GAT1	23.1716	2.72404				8	0.0051104	0.0203279	0.0271027	0.0306503	0.018105	0.0265922
	IP_3	GAT1	23.0356	2.97157	2.55719		INPUT_3	GAT1	22.9883	3.0629	3.0629
	IP_3	GAT1	23.2705	2.55719			INPUT_3	GAT1	23.0141	3.01286
	IP_3	GAT1	23.2957	2.51617			INPUT_3	GAT1	22.8816	3.27921
	IP_4	GAT1	22.3727	4.54061	4.26036		INPUT_4	GAT1	22.4212	4.40201	3.78838
	IP_4	GAT1	22.5261	4.1163			INPUT_4	GAT1	22.6559	3.78838
	IP_4	GAT1	22.4723	4.26036			INPUT_4	GAT1	22.7492	3.569
	IP_5	GAT1	23.0159	3.00936	2.76749		INPUT_5	GAT1	22.6891	3.70881	3.62604
	IP_5	GAT1	23.1469	2.76749			INPUT_5	GAT1	22.7523	3.56189
	IP_5	GAT1	23.3729	2.39506			INPUT_5	GAT1	22.7244	3.62604
	IP_6	GAT1	23.7844	1.84083	1.51097		INPUT_6	GAT1	22.2359	4.95573	4.88638
	IP_6	GAT1	24.0932	1.51097			INPUT_6	GAT1	22.258	4.88638
	IP_6	GAT1	24.169	1.43946			INPUT_6	GAT1	22.3214	4.69216
	IP_7	GAT1	24.7802	0.973696	0.831725		INPUT_7	GAT1	22.3512	4.60342	4.70489
	IP_7	GAT1	25.0426	0.823265			INPUT_7	GAT1	22.2966	4.76708
	IP_7	GAT1	25.0266	0.831725			INPUT_7	GAT1	22.3171	4.70489
	IP_8	GAT1	26.4912	0.325983	0.242843		INPUT_8	GAT1	22.7427	3.58389	3.58389
	IP_8	GAT1	26.9515	0.242843			INPUT_8	GAT1	22.552	4.0486
	IP_8	GAT1	26.9951	0.236175			INPUT_8	GAT1	22.75	3.56721
					#NUM!						#NUM!
	IP_0	BUD23	28.7386	0.0502913	0.0489805		INPUT_0	BUD23	24.0919	0.892793	0.892793
	IP_0	BUD23	28.7812	0.0489805			INPUT_0	BUD23	23.7576	1.09805
	IP_0	BUD23	28.9963	0.042875			INPUT_0	BUD23	24.1075	0.884256
	IP_2	BUD23	26.6607	0.182029	0.182029		INPUT_2	BUD23	22.5106	2.37628	2.40682
	IP_2	BUD23	26.5688	0.192679			INPUT_2	BUD23	22.4761	2.4275
	IP_2	BUD23	26.6734	0.180598			INPUT_2	BUD23	22.49	2.40682
	IP_3	BUD23	22.3572	2.61292	2.37528		INPUT_3	BUD23	22.1865	2.90419	2.66885
	IP_3	BUD23	22.5319	2.34518			INPUT_3	BUD23	22.537	2.33775
	IP_3	BUD23	22.5113	2.37528			INPUT_3	BUD23	22.323	2.66885
	IP_4	BUD23	21.2195	5.28459	4.67778		INPUT_4	BUD23	21.9675	3.32593	3.04911
	IP_4	BUD23	21.4165	4.67778			INPUT_4	BUD23	22.1079	3.04911
	IP_4	BUD23	21.5945	4.18968			INPUT_4	BUD23	22.1204	3.02552
	IP_5	BUD23	21.8709	3.53096	3.33643		INPUT_5	BUD23	21.8986	3.47093	3.47093
	IP_5	BUD23	21.9624	3.33643			INPUT_5	BUD23	21.8884	3.4929
	IP_5	BUD23	22.2054	2.87041			INPUT_5	BUD23	21.9077	3.45132
	IP_6	BUD23	22.6085	2.23656	1.92336		INPUT_6	BUD23	21.3806	4.78297	4.76907
	IP_6	BUD23	22.8522	1.92336			INPUT_6	BUD23	21.457	4.5621
	IP_6	BUD23	23.2095	1.54164			INPUT_6	BUD23	21.3853	4.76907
	IP_7	BUD23	23.7964	1.072	0.99968		INPUT_7	BUD23	21.5518	4.30195	3.63238
	IP_7	BUD23	24.1086	0.883619			INPUT_7	BUD23	22.0231	3.21345
	IP_7	BUD23	23.9093	0.99968			INPUT_7	BUD23	21.8251	3.63238
	IP_8	BUD23	25.9812	0.27721	0.27721		INPUT_8	BUD23	22.0977	3.06844	3.06844
	IP_8	BUD23	25.9572	0.28137			INPUT_8	BUD23	22.1044	3.05566
	IP_8	BUD23	26.9242	0.154628			INPUT_8	BUD23	22.0897	3.08352
					#NUM!						#NUM!
	IP_0	CENT	28.9932	0.0234655	0.0229413		INPUT_0	CENT	23.5402	0.698626	0.78944
	IP_0	CENT	29.0295	0.0229413			INPUT_0	CENT	23.3439	0.78944
	IP_0	CENT	29.6323	0.0157654			INPUT_0	CENT	23.058	0.943125
	IP_2	CENT	23.9557	0.539443	0.539443		INPUT_2	CENT	21.8282	2.02749	2.11131
	IP_2	CENT	24.1466	0.479033			INPUT_2	CENT	21.6323	2.29039
	IP_2	CENT	23.9335	0.54696			INPUT_2	CENT	21.7631	2.11131
	IP_3	CENT	22.8896	1.04736	0.872988		INPUT_3	CENT	21.4012	2.64468	2.61078
	IP_3	CENT	23.2267	0.849161			INPUT_3	CENT	21.4219	2.61078
	IP_3	CENT	23.1822	0.872988			INPUT_3	CENT	21.6316	2.29136
	IP_4	CENT	21.9558	1.87277	1.6469		INPUT_4	CENT	21.4067	2.63565	2.63565
	IP_4	CENT	22.1623	1.6469			INPUT_4	CENT	21.1888	3.01835
	IP_4	CENT	22.3358	1.47833			INPUT_4	CENT	21.5473	2.41487
	IP_5	CENT	23.1644	0.882735	0.801227		INPUT_5	CENT	21.2959	2.82382	2.97404
	IP_5	CENT	23.32	0.801227			INPUT_5	CENT	21.1488	3.09452
	IP_5	CENT	23.3921	0.766088			INPUT_5	CENT	21.2126	2.97404
	IP_6	CENT	23.4027	0.76107	0.680957		INPUT_6	CENT	20.6333	4.26509	4.51359
	IP_6	CENT	23.5814	0.680957			INPUT_6	CENT	20.5423	4.51359
	IP_6	CENT	23.7352	0.618808			INPUT_6	CENT	20.2855	5.29563
	IP_7	CENT	24.6221	0.356318	0.348389		INPUT_7	CENT	21.0049	3.38436	3.11568
	IP_7	CENT	24.6583	0.348389			INPUT_7	CENT	21.1379	3.11568
	IP_7	CENT	24.757	0.327618			INPUT_7	CENT	21.3046	2.80859
	IP_8	CENT	24.9409	0.292191	0.292191		INPUT_8	CENT	21.3326	2.76001	2.85992
	IP_8	CENT	25.9863	0.152447			INPUT_8	CENT	21.2755	2.85992
	IP_8	CENT	24.8669	0.305967			INPUT_8	CENT	21.026	3.34038
					#NUM!						#NUM!
	IP_0	Erg1	28.3729	0.0627169	0.0293727		INPUT_0	Erg1	23.7251	1.10739	1.02763
	IP_0	Erg1	29.6008	0.0293727			INPUT_0	Erg1	23.8494	1.02558
	IP_0	Erg1	29.8051	0.0258906			INPUT_0	Erg1	23.8461	1.02763
	IP_2	Erg1	27.6118	0.100364	0.100364		INPUT_2	Erg1	22.5863	2.2379	2.37111
	IP_2	Erg1	27.5024	0.107381			INPUT_2	Erg1	22.4927	2.37111
	IP_2	Erg1	27.6917	0.0955279			INPUT_2	Erg1	22.4856	2.38152
	IP_3	Erg1	23.5268	1.25174	1.12676		INPUT_3	Erg1	22.2153	2.81422	2.81422
	IP_3	Erg1	23.6971	1.12676			INPUT_3	Erg1	22.2583	2.74054
	IP_3	Erg1	23.7385	1.09825			INPUT_3	Erg1	22.1517	2.9271
	IP_4	Erg1	22.6246	2.18558	2.03913		INPUT_4	Erg1	21.7284	3.80175	3.80175
	IP_4	Erg1	22.7368	2.03913			INPUT_4	Erg1	21.84	3.54858
	IP_4	Erg1	22.8012	1.95959			INPUT_4	Erg1	21.6622	3.9606
	IP_5	Erg1	23.5833	1.20877	1.08153		INPUT_5	Erg1	21.9624	3.29008	3.29854
	IP_5	Erg1	23.7634	1.08153			INPUT_5	Erg1	21.9583	3.29854
	IP_5	Erg1	23.8137	1.0484			INPUT_5	Erg1	21.9396	3.33684
	IP_6	Erg1	24.391	0.733919	0.638808		INPUT_6	Erg1	21.4355	4.55574	4.58045
	IP_6	Erg1	24.6696	0.617909			INPUT_6	Erg1	21.3832	4.70537
	IP_6	Erg1	24.6157	0.638808			INPUT_6	Erg1	21.4268	4.58045
	IP_7	Erg1	25.5272	0.36378	0.329756		INPUT_7	Erg1	21.7315	3.79456	3.80574
	IP_7	Erg1	25.8508	0.297866			INPUT_7	Erg1	21.7267	3.80574
	IP_7	Erg1	25.6861	0.329756			INPUT_7	Erg1	21.6144	4.07922
	IP_8	Erg1	26.2169	0.237566	0.19229		INPUT_8	Erg1	22.2801	2.70383	3.18625
	IP_8	Erg1	26.5592	0.19229			INPUT_8	Erg1	22.0143	3.18625
	IP_8	Erg1	27.9139	0.0832766			INPUT_8	Erg1	21.9263	3.36421
					#REF!						#NUM!
	IP_0	LDHR	31.2655	0.0473749	0.0473749		INPUT_0	LDHR	26.473	0.899721	0.899721
	IP_0	LDHR	31.1315	0.0514397			INPUT_0	LDHR	26.4996	0.885166
	IP_0	LDHR	31.7821	0.0344923			INPUT_0	LDHR	26.3932	0.944909
	IP_2	LDHR	29.446	0.144862	0.135447		INPUT_2	LDHR	25.0957	2.09685	2.03316
	IP_2	LDHR	29.5554	0.135447			INPUT_2	LDHR	25.2024	1.96382
	IP_2	LDHR	29.7568	0.119683			INPUT_2	LDHR	25.1459	2.03316
	IP_3	LDHR	26.8916	0.695743	0.70493		INPUT_3	LDHR	24.6204	2.8077	2.62954
	IP_3	LDHR	26.8702	0.70493			INPUT_3	LDHR	24.7272	2.62954
	IP_3	LDHR	26.8619	0.708519			INPUT_3	LDHR	24.7948	2.52254
	IP_4	LDHR	25.5491	1.58712	1.41105		INPUT_4	LDHR	24.3	3.41864	3.34328
	IP_4	LDHR	25.8383	1.32877			INPUT_4	LDHR	24.3362	3.34328
	IP_4	LDHR	25.7405	1.41105			INPUT_4	LDHR	24.3611	3.29255
	IP_5	LDHR	26.5679	0.848771	0.756694		INPUT_5	LDHR	24.4366	3.14349	3.06821
	IP_5	LDHR	26.7678	0.750702			INPUT_5	LDHR	24.5987	2.8455
	IP_5	LDHR	26.7548	0.756694			INPUT_5	LDHR	24.476	3.06821
	IP_6	LDHR	26.9459	0.672903	0.620718		INPUT_6	LDHR	23.9225	4.31077	4.18363
	IP_6	LDHR	27.0773	0.620718			INPUT_6	LDHR	23.972	4.18155
	IP_6	LDHR	27.099	0.612516			INPUT_6	LDHR	23.9712	4.18363
	IP_7	LDHR	28.3159	0.290038	0.288842		INPUT_7	LDHR	24.0733	3.92944	3.92944
	IP_7	LDHR	28.3729	0.280063			INPUT_7	LDHR	24.0204	4.05903
	IP_7	LDHR	28.3226	0.288842			INPUT_7	LDHR	24.1259	3.80436
	IP_8	LDHR	28.5938	0.244516	0.244516		INPUT_8	LDHR	24.6261	2.79804	2.75851
	IP_8	LDHR	28.7385	0.223718			INPUT_8	LDHR	24.6492	2.75851
	IP_8	LDHR	28.4476	0.267487			INPUT_8	LDHR	24.8663	2.41413
					#REF!						#NUM!
ChIP strain VBD1872_exp1 (zip1∆D1(∆2-9) ZIP3-His6-Flag3_exp1)
	Sample Name	Detector Name	Ct	Quantity	Quantity mediane		Sample Name	Detector Name	Ct	Quantity	Quantity mediane
	IP_0	NFT1	30.064	0.0991928	0.07		INPUT_0	NFT1	25.7819	1.21578	1.22			median of triplicates
	IP_0	NFT1	30.7995	0.0644969			INPUT_0	NFT1	25.9338	1.1124
	IP_0	NFT1	30.6575	0.0700867			INPUT_0	NFT1	25.5234	1.41432					NFT1	GAT1	BUD23	CEN	ERG1	Axis
	IP_2	NFT1	30.1943	0.0919111	0.09		INPUT_2	NFT1	25.5333	1.40618	1.41			IP_1872_t0	0.1	0.1	0.1	0.1	0.1	0.1
	IP_2	NFT1	30.0902	0.0976861			INPUT_2	NFT1	25.7886	1.211				IP_1872_t2	0.1	0.2	0.2	0.3	0.1	0.2
	IP_2	NFT1	30.2345	0.0897733			INPUT_2	NFT1	25.3047	1.60749				IP_1872_t3	0.4	1.1	1.1	0.8	0.7	0.7
	IP_3	NFT1	27.5566	0.430304	0.37		INPUT_3	NFT1	24.4768	2.60955	2.61			IP_1872_t4	0.2	1	0.9	0.8	0.7	0.6
	IP_3	NFT1	28.1229	0.308929			INPUT_3	NFT1	24.893	2.04546				IP_1872_t5	0.3	1.3	1	0.8	0.8	0.6
	IP_3	NFT1	27.792	0.37494			INPUT_3	NFT1	24.1428	3.17292				IP_1872_t6	0.3	1.2	0.9	1.2	0.8	0.8
	IP_4	NFT1	28.2305	0.290061	0.19		INPUT_4	NFT1	24.2475	2.98436	2.67			IP_1872_t7	0.2	1	0.9	0.7	0.8	0.6
	IP_4	NFT1	29.5273	0.135802			INPUT_4	NFT1	24.7297	2.25061				IP_1872_t8	0.2	0.7	0.6	0.5	0.5	0.5
	IP_4	NFT1	28.9925	0.185709			INPUT_4	NFT1	24.4357	2.67312
	IP_5	NFT1	27.9124	0.34942	0.31		INPUT_5	NFT1	24.1091	3.23616	3.21			NIP_1872_t0	1.2	1.6	1.9	1.2	1.4	1.4
	IP_5	NFT1	28.184	0.298075			INPUT_5	NFT1	24.2178	3.03671				NIP_1872_t2	1.4	1.8	2.1	1.6	1.9	1.7
	IP_5	NFT1	28.1019	0.312737			INPUT_5	NFT1	24.1251	3.20606				NIP_1872_t3	2.6	3	3.3	2.6	3	2.9
	IP_6	NFT1	27.6331	0.411475	0.35		INPUT_6	NFT1	23.9363	3.58051	3.58			NIP_1872_t4	2.7	3	3.3	2.6	2.9	2.8
	IP_6	NFT1	27.9702	0.337798			INPUT_6	NFT1	23.9281	3.5977				NIP_1872_t5	3.2	3.2	3.7	2.7	3	3
	IP_6	NFT1	27.9131	0.349279			INPUT_6	NFT1	23.9446	3.56324				NIP_1872_t6	3.6	3.2	3.6	2.8	3.1	3.1
	IP_7	NFT1	28.1558	0.303032	0.25		INPUT_7	NFT1	23.8388	3.79078	3.94			NIP_1872_t7	3.9	4.3	4.7	3.1	4.2	4.1
	IP_7	NFT1	28.4923	0.248868			INPUT_7	NFT1	23.7729	3.93981				NIP_1872_t8	3.5	4.1	4.7	3.8	3.7	3.9
	IP_7	NFT1	28.541	0.241868			INPUT_7	NFT1	23.7267	4.04784
	IP_8	NFT1	29.9555	0.105696	0.16		INPUT_8	NFT1	23.9758	3.49868	3.5
	IP_8	NFT1	29.2039	0.16409			INPUT_8	NFT1	24.0689	3.31321				Normalized with the Input
	IP_8	NFT1	29.0162	0.183151			INPUT_8	NFT1	23.8029	3.87133
														Time in meiosis (h)	NFT1	GAT1	BUD23	CEN	ERG1	Axis
														0	0.017	0.025	0.023	0.024	0.021	0.021
														2	0.02	0.028	0.032	0.052	0.019	0.031
	IP_0	GAT1	27.9303	0.139643	0.13		INPUT_0	GAT1	23.9525	1.39507	1.61			3	0.043	0.113	0.102	0.089	0.071	0.074
	IP_0	GAT1	28.0753	0.128407			INPUT_0	GAT1	23.6443	1.66736				4	0.021	0.104	0.08	0.099	0.075	0.062
	IP_0	GAT1	28.0195	0.132622			INPUT_0	GAT1	23.7023	1.61237				5	0.029	0.119	0.078	0.085	0.081	0.06
	IP_2	GAT1	27.6175	0.167353	0.17		INPUT_2	GAT1	23.5442	1.76687	1.79			6	0.029	0.114	0.076	0.126	0.077	0.073
	IP_2	GAT1	27.6802	0.161392			INPUT_2	GAT1	23.4511	1.86463				7	0.019	0.072	0.057	0.071	0.054	0.043
	IP_2	GAT1	27.3151	0.199348			INPUT_2	GAT1	23.5252	1.78639				8	0.014	0.049	0.041	0.042	0.036	0.037
	IP_3	GAT1	24.1743	1.22703	1.13		INPUT_3	GAT1	22.6288	3.00074	3
	IP_3	GAT1	24.3225	1.12618			INPUT_3	GAT1	22.628	3.00212
	IP_3	GAT1	24.5415	0.992175			INPUT_3	GAT1	22.5866	3.07481
	IP_4	GAT1	24.2852	1.15076	1.04		INPUT_4	GAT1	22.5516	3.13786	2.99
	IP_4	GAT1	24.4581	1.04124			INPUT_4	GAT1	22.6342	2.99132
	IP_4	GAT1	24.5253	1.0015			INPUT_4	GAT1	22.7175	2.85056
	IP_5	GAT1	23.9508	1.39644	1.28		INPUT_5	GAT1	22.4922	3.24759	3.25
	IP_5	GAT1	24.0975	1.2828			INPUT_5	GAT1	22.4925	3.24693
	IP_5	GAT1	24.1411	1.25087			INPUT_5	GAT1	22.514	3.20686
	IP_6	GAT1	23.9752	1.37685	1.23		INPUT_6	GAT1	22.5606	3.12147	3.23
	IP_6	GAT1	24.1762	1.22569			INPUT_6	GAT1	22.5002	3.23249
	IP_6	GAT1	24.2443	1.17832			INPUT_6	GAT1	22.4007	3.42406
	IP_7	GAT1	24.2838	1.15174	1.03		INPUT_7	GAT1	22.0218	4.2634	4.26
	IP_7	GAT1	24.5232	1.00276			INPUT_7	GAT1	22.0504	4.19343
	IP_7	GAT1	24.4777	1.02951			INPUT_7	GAT1	21.9891	4.34485
	IP_8	GAT1	25.2298	0.666235	0.67		INPUT_8	GAT1	22.1342	3.99483	4.1
	IP_8	GAT1	25.4613	0.582696			INPUT_8	GAT1	22.0791	4.12424
	IP_8	GAT1	25.1602	0.693618			INPUT_8	GAT1	22.09	4.09834
	IP_0	BUD23	27.6634	0.14453	0.14		INPUT_0	BUD23	23.1291	2.03463	1.87
	IP_0	BUD23	27.4703	0.161756			INPUT_0	BUD23	23.2696	1.87449
	IP_0	BUD23	27.6589	0.144908			INPUT_0	BUD23	23.3339	1.80559
	IP_2	BUD23	26.913	0.223885	0.22		INPUT_2	BUD23	23.0939	2.07683	2.11
	IP_2	BUD23	27.0382	0.208126			INPUT_2	BUD23	23.0671	2.10955
	IP_2	BUD23	26.8677	0.229876			INPUT_2	BUD23	22.9945	2.20074
	IP_3	BUD23	24.0596	1.18245	1.12		INPUT_3	BUD23	22.2406	3.41622	3.28
	IP_3	BUD23	24.1498	1.12185			INPUT_3	BUD23	22.366	3.1752
	IP_3	BUD23	24.2198	1.07696			INPUT_3	BUD23	22.3082	3.28408
	IP_4	BUD23	24.5578	0.884282	0.88		INPUT_4	BUD23	22.2818	3.33499	3.32
	IP_4	BUD23	24.4969	0.916284			INPUT_4	BUD23	22.4226	3.07209
	IP_4	BUD23	24.5705	0.877749			INPUT_4	BUD23	22.2888	3.32147
	IP_5	BUD23	24.1256	1.13784	0.96		INPUT_5	BUD23	22.0086	3.91112	3.68
	IP_5	BUD23	24.5191	0.904485			INPUT_5	BUD23	22.1134	3.67922
	IP_5	BUD23	24.4157	0.960704			INPUT_5	BUD23	22.1568	3.5873
	IP_6	BUD23	24.1356	1.13122	0.9		INPUT_6	BUD23	22.1701	3.55957	3.56
	IP_6	BUD23	24.534	0.896644			INPUT_6	BUD23	22.1241	3.65643
	IP_6	BUD23	24.6456	0.840173			INPUT_6	BUD23	22.2611	3.37548
	IP_7	BUD23	24.4892	0.9204	0.9		INPUT_7	BUD23	21.5423	5.13341	4.74
	IP_7	BUD23	24.5187	0.904709			INPUT_7	BUD23	21.6807	4.73538
	IP_7	BUD23	24.8843	0.730982			INPUT_7	BUD23	21.7828	4.46159
	IP_8	BUD23	24.8957	0.726121	0.64		INPUT_8	BUD23	21.647	4.8293	4.68
	IP_8	BUD23	25.0996	0.644709			INPUT_8	BUD23	21.7017	4.6777
	IP_8	BUD23	26.1377	0.351897			INPUT_8	BUD23	21.9024	4.16096
	IP_0	CENT	29.4038	0.100107	0.09		INPUT_0	CENT	25.2378	1.10647	1.16
	IP_0	CENT	29.5084	0.0942483			INPUT_0	CENT	24.7625	1.45547
	IP_0	CENT	29.8973	0.0753116			INPUT_0	CENT	25.1555	1.1603
	IP_2	CENT	27.3553	0.32626	0.28		INPUT_2	CENT	24.4701	1.72276	1.62
	IP_2	CENT	27.6253	0.279226			INPUT_2	CENT	24.5719	1.62454
	IP_2	CENT	27.8268	0.248582			INPUT_2	CENT	24.5985	1.59979
	IP_3	CENT	25.729	0.833525	0.76		INPUT_3	CENT	23.7735	2.57461	2.57
	IP_3	CENT	25.8796	0.764161			INPUT_3	CENT	23.7498	2.6101
	IP_3	CENT	25.9094	0.751136			INPUT_3	CENT	23.7837	2.55948
	IP_4	CENT	25.5634	0.917059	0.85		INPUT_4	CENT	23.7221	2.6521	2.56
	IP_4	CENT	25.7792	0.809741			INPUT_4	CENT	23.7857	2.5565
	IP_4	CENT	25.7021	0.84655			INPUT_4	CENT	23.8544	2.45731
	IP_5	CENT	25.5688	0.914218	0.76		INPUT_5	CENT	23.624	2.80647	2.68
	IP_5	CENT	25.9645	0.727643			INPUT_5	CENT	23.7377	2.62824
	IP_5	CENT	25.8951	0.757357			INPUT_5	CENT	23.7012	2.68418
	IP_6	CENT	25.1177	1.18583	1.17		INPUT_6	CENT	23.5851	2.87006	2.78
	IP_6	CENT	25.1408	1.17016			INPUT_6	CENT	23.6383	2.78335
	IP_6	CENT	25.4308	0.989911			INPUT_6	CENT	23.6734	2.72769
	IP_7	CENT	25.9641	0.727835	0.73		INPUT_7	CENT	23.4734	3.06104	3.06
	IP_7	CENT	25.9663	0.726891			INPUT_7	CENT	23.2335	3.51527
	IP_7	CENT	26.194	0.637456			INPUT_7	CENT	23.7183	2.65795
	IP_8	CENT	26.1005	0.672762	0.54		INPUT_8	CENT	23.1514	3.68572	3.85
	IP_8	CENT	26.4664	0.544757			INPUT_8	CENT	23.0764	3.84874
	IP_8	CENT	26.9634	0.408999			INPUT_8	CENT	22.9941	4.03578
	IP_0	Erg1	30.2954	0.0953406	0.1		INPUT_0	Erg1	25.967	1.38595	1.39
	IP_0	Erg1	30.5564	0.081133			INPUT_0	Erg1	26.0098	1.34974
	IP_0	Erg1	30.1853	0.102062			INPUT_0	Erg1	25.9602	1.39172
	IP_2	Erg1	29.9602	0.117304	0.12		INPUT_2	Erg1	25.5788	1.76197	1.88
	IP_2	Erg1	30.1163	0.106508			INPUT_2	Erg1	25.4275	1.93473
	IP_2	Erg1	29.9733	0.116353			INPUT_2	Erg1	25.4712	1.88318
	IP_3	Erg1	27.0462	0.711037	0.7		INPUT_3	Erg1	24.781	2.88565	2.97
	IP_3	Erg1	27.0659	0.702462			INPUT_3	Erg1	24.7263	2.98494
	IP_3	Erg1	27.1718	0.657917			INPUT_3	Erg1	24.7329	2.97289
	IP_4	Erg1	26.9402	0.759227	0.74		INPUT_4	Erg1	24.7067	3.02146	2.94
	IP_4	Erg1	26.9801	0.740739			INPUT_4	Erg1	24.7644	2.91546
	IP_4	Erg1	27.0005	0.731434			INPUT_4	Erg1	24.7482	2.94485
	IP_5	Erg1	26.4962	0.99908	0.82		INPUT_5	Erg1	24.6972	3.0392	3.04
	IP_5	Erg1	26.8059	0.824976			INPUT_5	Erg1	24.7284	2.98109
	IP_5	Erg1	26.8553	0.800133			INPUT_5	Erg1	24.6275	3.17313
	IP_6	Erg1	26.5561	0.962771	0.8		INPUT_6	Erg1	24.6907	3.05138	3.09
	IP_6	Erg1	26.8978	0.779375			INPUT_6	Erg1	24.6724	3.08627
	IP_6	Erg1	26.8647	0.795495			INPUT_6	Erg1	24.636	3.15643
	IP_7	Erg1	26.8513	0.802147	0.76		INPUT_7	Erg1	24.0233	4.6104	4.23
	IP_7	Erg1	26.9282	0.764892			INPUT_7	Erg1	24.2249	4.07006
	IP_7	Erg1	27.0621	0.704084			INPUT_7	Erg1	24.1636	4.22734
	IP_8	Erg1	27.3734	0.580812	0.45		INPUT_8	Erg1	24.1417	4.285	3.75
	IP_8	Erg1	27.7805	0.451529			INPUT_8	Erg1	24.3713	3.71777
	IP_8	Erg1	27.7906	0.44872			INPUT_8	Erg1	24.3592	3.74567
	IP_0	LDHR	29.9494	0.0980462	0.1		INPUT_0	LDHR	25.4295	1.4621	1.43
	IP_0	LDHR	29.8977	0.101122			INPUT_0	LDHR	25.4667	1.42995
	IP_0	LDHR	29.5585	0.123857			INPUT_0	LDHR	25.7163	1.23175
	IP_2	LDHR	28.788	0.196325	0.18		INPUT_2	LDHR	25.1753	1.70209	1.7
	IP_2	LDHR	29.0776	0.165111			INPUT_2	LDHR	25.3793	1.50668
	IP_2	LDHR	28.9545	0.177719			INPUT_2	LDHR	25.1684	1.70911
	IP_3	LDHR	26.5337	0.755576	0.72		INPUT_3	LDHR	24.3038	2.86585	2.89
	IP_3	LDHR	26.7221	0.675087			INPUT_3	LDHR	24.2686	2.92682
	IP_3	LDHR	26.6252	0.715348			INPUT_3	LDHR	24.2911	2.88777
	IP_4	LDHR	26.8051	0.642404	0.57		INPUT_4	LDHR	24.3173	2.84286	2.79
	IP_4	LDHR	26.9979	0.572488			INPUT_4	LDHR	24.3506	2.78678
	IP_4	LDHR	27.1064	0.536525			INPUT_4	LDHR	24.3681	2.75778
	IP_5	LDHR	26.6456	0.706675	0.6		INPUT_5	LDHR	24.1217	3.19546	2.99
	IP_5	LDHR	26.9236	0.598469			INPUT_5	LDHR	24.2334	2.98904
	IP_5	LDHR	26.9465	0.590359			INPUT_5	LDHR	24.2461	2.96656
	IP_6	LDHR	26.3419	0.847383	0.75		INPUT_6	LDHR	24.1706	3.10347	3.1
	IP_6	LDHR	26.5752	0.737072			INPUT_6	LDHR	24.0926	3.25155
	IP_6	LDHR	26.54	0.75275			INPUT_6	LDHR	24.3016	2.86969
	IP_7	LDHR	26.8977	0.60783	0.59		INPUT_7	LDHR	23.6647	4.19945	4.11
	IP_7	LDHR	26.9457	0.590635			INPUT_7	LDHR	23.7196	4.0639
	IP_7	LDHR	27.0471	0.555889			INPUT_7	LDHR	23.7005	4.1107
	IP_8	LDHR	27.2922	0.480124	0.48		INPUT_8	LDHR	23.8607	3.73513	3.89
	IP_8	LDHR	27.2964	0.478927			INPUT_8	LDHR	23.682	4.15621
	IP_8	LDHR	27.1553	0.521056			INPUT_8	LDHR	23.7927	3.8902
ChIP strain VBD1872_exp1 (zip1∆D1(∆2-9) ZIP3-His6-Flag3::KanMX_exp2)
	Sample Name	Detector Name	Ct	Quantity	Quantity mediane		Sample Name	Detector Name	Ct	Quantity	Quantity mediane
	IP_0	NFT1	32.5613	0.00163831	0.00163831		INPUT_0	NFT1	25.0166	1.14127	1.26141			median of triplicates
	IP_0	NFT1	32.6967	0.00145672			INPUT_0	NFT1	24.9012	1.26141
	IP_0	NFT1	32.1959	0.00224953			INPUT_0	NFT1	24.881	1.28369					NFT1	GAT1	BUD23	CEN	ERG1	Axis
	IP_2	NFT1	29.2687	0.0285165	0.027296		INPUT_2	NFT1	24.0837	2.56401	2.69298			IP_1872_t0	0.00163831	0.00168291	0.00148518	0.00223561	0.00211978	0.00137426
	IP_2	NFT1	29.3192	0.027296			INPUT_2	NFT1	24.0271	2.69298				IP_1872_t2	0.027296	0.0544712	0.0602875	0.361649	0.0529904	0.0771604
	IP_2	NFT1	29.384	0.025802			INPUT_2	NFT1	23.9786	2.80877				IP_1872_t3	0.0765381	0.332562	0.338312	0.661783	0.283217	0.231214
	IP_3	NFT1	28.1308	0.0765381	0.0765381		INPUT_3	NFT1	23.632	3.79432	3.49927			IP_1872_t4	0.0539958	0.289788	0.211528	0.3812	0.332648	0.154822
	IP_3	NFT1	28.3213	0.0648821			INPUT_3	NFT1	24.0054	2.74431				IP_1872_t5	0.0877993	0.623771	0.468737	0.547464	0.698936	0.266258
	IP_3	NFT1	28.1244	0.0769661			INPUT_3	NFT1	23.7253	3.49927				IP_1872_t6	0.0798583	0.584464	0.388927	0.600133	0.534002	0.243524
	IP_4	NFT1	28.2354	0.0698989	0.0539958		INPUT_4	NFT1	23.8627	3.10581	3.10581			IP_1872_t7	0.0850994	0.441958	0.352461	0.703731	0.611812	0.2547
	IP_4	NFT1	28.8894	0.0396322			INPUT_4	NFT1	24.2542	2.21134				IP_1872_t8	0.0155046	0.167584	0.121465	0.215746	0.262294	0.106816
	IP_4	NFT1	28.5329	0.0539958			INPUT_4	NFT1	23.8564	3.12296
	IP_5	NFT1	27.6581	0.115348	0.0877993		INPUT_5	NFT1	23.0645	6.20827	6.20827			NIP_1872_t0	1.26141	1.24583	1.36851	1.49116	2.26361	1.30478
	IP_5	NFT1	28.8716	0.0402478			INPUT_5	NFT1	23.2407	5.32816				NIP_1872_t2	2.69298	2.9827	3.68178	4.40314	5.41554	2.86475
	IP_5	NFT1	27.9726	0.0877993			INPUT_5	NFT1	23.0453	6.31243				NIP_1872_t3	3.49927	3.54025	4.37349	5.53996	6.12938	3.79466
	IP_6	NFT1	28.486	0.0562394	0.0798583		INPUT_6	NFT1	23.4759	4.34441	4.34441			NIP_1872_t4	3.10581	2.90353	3.7507	4.52768	4.96018	2.94202
	IP_6	NFT1	28.0819	0.0798583			INPUT_6	NFT1	23.5527	4.0645				NIP_1872_t5	6.20827	5.36002	7.62091	8.66767	10.6716	6.10865
	IP_6	NFT1	27.9576	0.0889517			INPUT_6	NFT1	23.2687	5.20008				NIP_1872_t6	4.34441	4.83435	6.5737	7.6086	9.15073	4.93516
	IP_7	NFT1	28.037	0.0830299	0.0850994		INPUT_7	NFT1	23.2579	5.24926	5.24926			NIP_1872_t7	5.24926	4.68534	7.2346	7.63896	9.84654	6.28192
	IP_7	NFT1	27.9867	0.086731			INPUT_7	NFT1	23.6286	3.80524				NIP_1872_t8	6.01116	7.1021	9.21814	9.61763	11.9473	7.01413
	IP_7	NFT1	28.0086	0.0850994			INPUT_7	NFT1	23.0267	6.41534
	IP_8	NFT1	28.5842	0.0516471	0.0155046		INPUT_8	NFT1	23.0288	6.40352	6.01116
	IP_8	NFT1	29.971	0.0155046			INPUT_8	NFT1	23.1017	6.01116				Normalized with the Input
	IP_8	NFT1	29.9798	0.0153869			INPUT_8	NFT1	23.1901	5.56702
					#NUM!						#NUM!			Time in meiosis (h)	NFT1	GAT1	BUD23	CEN	ERG1	Axis
														0	0.00038964	0.000405249	0.000325577	0.000449774	0.000280938	0.000315974
														2	0.0030408	0.00547871	0.00491237	0.0246403	0.00293547	0.00808034
	IP_0	GAT1	31.6542	0.00168291	0.00168291		INPUT_0	GAT1	24.4133	1.24583	1.24583			3	0.00656178	0.0281813	0.0232065	0.0358368	0.013862	0.0182794
	IP_0	GAT1	31.5108	0.00191821			INPUT_0	GAT1	24.3398	1.3322				4	0.00521563	0.0299416	0.0169191	0.025258	0.0201191	0.0157873
	IP_0	GAT1	34.0874	0.00018275			INPUT_0	GAT1	24.6609	0.993887				5	0.00424269	0.0349124	0.018452	0.0189485	0.0196484	0.0130761
	IP_2	GAT1	27.4108	0.0808339	0.0544712		INPUT_2	GAT1	23.451	2.99772	2.9827			6	0.00551456	0.0362695	0.0177492	0.0236627	0.0175069	0.0148034
	IP_2	GAT1	27.8434	0.0544712			INPUT_2	GAT1	23.5613	2.71061				7	0.0048635	0.0282983	0.0146156	0.0276372	0.0186404	0.0121635
	IP_2	GAT1	27.9706	0.0485042			INPUT_2	GAT1	23.4565	2.9827				8	0.00077379	0.00707894	0.00395301	0.0067297	0.0065863	0.00456861
	IP_3	GAT1	25.4519	0.482936	0.332562		INPUT_3	GAT1	23.2687	3.54025	3.54025
	IP_3	GAT1	25.9306	0.312014			INPUT_3	GAT1	23.1986	3.77394
	IP_3	GAT1	25.8607	0.332562			INPUT_3	GAT1	23.3275	3.35522
	IP_4	GAT1	26.0116	0.289788	0.289788		INPUT_4	GAT1	23.5328	2.78209	2.90353
	IP_4	GAT1	25.9529	0.305719			INPUT_4	GAT1	23.4521	2.99448
	IP_4	GAT1	26.0828	0.271555			INPUT_4	GAT1	23.4859	2.90353
	IP_5	GAT1	24.8951	0.802645	0.623771		INPUT_5	GAT1	22.8141	5.36002	5.36002
	IP_5	GAT1	25.1881	0.614325			INPUT_5	GAT1	22.7091	5.89908
	IP_5	GAT1	25.1714	0.623771			INPUT_5	GAT1	22.8823	5.03646
	IP_6	GAT1	24.934	0.774666	0.584464		INPUT_6	GAT1	22.9272	4.83435	4.83435
	IP_6	GAT1	25.3462	0.531791			INPUT_6	GAT1	22.8896	5.00305
	IP_6	GAT1	25.2427	0.584464			INPUT_6	GAT1	23.074	4.22852
	IP_7	GAT1	25.2877	0.560977	0.441958		INPUT_7	GAT1	22.9615	4.68534	4.68534
	IP_7	GAT1	25.6013	0.42137			INPUT_7	GAT1	22.7411	5.72921
	IP_7	GAT1	25.549	0.441958			INPUT_7	GAT1	23.2939	3.45957
	IP_8	GAT1	26.6118	0.167584	0.167584		INPUT_8	GAT1	22.5057	7.1021	7.1021
	IP_8	GAT1	26.9582	0.122165			INPUT_8	GAT1	22.5671	6.71474
	IP_8	GAT1	26.5801	0.172499			INPUT_8	GAT1	22.4574	7.42184
					#NUM!						#NUM!
	IP_0	BUD23	30.4175	0.00226024	0.00148518		INPUT_0	BUD23	23.5677	1.37756	1.36851
	IP_0	BUD23	30.8887	0.00145403			INPUT_0	BUD23	23.5893	1.35
	IP_0	BUD23	30.8661	0.00148518			INPUT_0	BUD23	23.5747	1.36851
	IP_2	BUD23	26.91	0.0602875	0.0602875		INPUT_2	BUD23	22.5176	3.68178	3.68178
	IP_2	BUD23	26.9352	0.0588801			INPUT_2	BUD23	22.549	3.57501
	IP_2	BUD23	26.8343	0.0647155			INPUT_2	BUD23	22.4834	3.80152
	IP_3	BUD23	24.9176	0.389301	0.338312		INPUT_3	BUD23	22.3678	4.23608	4.37349
	IP_3	BUD23	25.0675	0.338312			INPUT_3	BUD23	22.3337	4.37349
	IP_3	BUD23	25.1586	0.310654			INPUT_3	BUD23	22.3293	4.39138
	IP_4	BUD23	25.4084	0.245886	0.211528		INPUT_4	BUD23	22.4113	4.06678	3.7507
	IP_4	BUD23	25.5692	0.211528			INPUT_4	BUD23	22.4978	3.7507
	IP_4	BUD23	25.679	0.190867			INPUT_4	BUD23	22.5163	3.68617
	IP_5	BUD23	24.5298	0.559705	0.468737		INPUT_5	BUD23	21.7524	7.53599	7.62091
	IP_5	BUD23	24.7192	0.468737			INPUT_5	BUD23	21.6633	8.19165
	IP_5	BUD23	24.9594	0.374341			INPUT_5	BUD23	21.7405	7.62091
	IP_6	BUD23	24.6529	0.498772	0.388927		INPUT_6	BUD23	21.8628	6.79658	6.5737
	IP_6	BUD23	24.9186	0.388927			INPUT_6	BUD23	21.8984	6.5737
	IP_6	BUD23	24.975	0.368936			INPUT_6	BUD23	21.9629	6.18859
	IP_7	BUD23	24.9203	0.3883	0.352461		INPUT_7	BUD23	21.7069	7.86398	7.2346
	IP_7	BUD23	25.0467	0.344989			INPUT_7	BUD23	21.796	7.2346
	IP_7	BUD23	25.0238	0.352461			INPUT_7	BUD23	22.0188	5.87308
	IP_8	BUD23	26.1617	0.121465	0.121465		INPUT_8	BUD23	21.7459	7.5823	9.21814
	IP_8	BUD23	25.9567	0.147161			INPUT_8	BUD23	21.4948	9.59193
	IP_8	BUD23	26.5753	0.0824709			INPUT_8	BUD23	21.5372	9.21814
					#NUM!						#NUM!
	IP_0	CENT	32.5179	0.000833114	0.00223561		INPUT_0	CENT	24.4973	1.47265	1.49116
	IP_0	CENT	31.4591	0.00223561			INPUT_0	CENT	24.484	1.49116
	IP_0	CENT	31.3317	0.00251767			INPUT_0	CENT	24.4682	1.51327
	IP_2	CENT	25.8266	0.426489	0.361649		INPUT_2	CENT	23.3022	4.48742	4.40314
	IP_2	CENT	26.0035	0.361649			INPUT_2	CENT	23.3225	4.40314
	IP_2	CENT	26.0086	0.359933			INPUT_2	CENT	23.323	4.4013
	IP_3	CENT	25.1317	0.815231	0.661783		INPUT_3	CENT	22.984	6.03733	5.53996
	IP_3	CENT	25.3553	0.661783			INPUT_3	CENT	23.1234	5.30158
	IP_3	CENT	25.4985	0.579078			INPUT_3	CENT	23.0762	5.53996
	IP_4	CENT	25.947	0.3812	0.3812		INPUT_4	CENT	23.2926	4.52768	4.52768
	IP_4	CENT	26.0166	0.357244			INPUT_4	CENT	23.3779	4.18163
	IP_4	CENT	25.7771	0.44664			INPUT_4	CENT	23.2643	4.64857
	IP_5	CENT	25.2156	0.753891	0.547464		INPUT_5	CENT	22.6478	8.25958	8.66767
	IP_5	CENT	25.5588	0.547464			INPUT_5	CENT	22.5961	8.66767
	IP_5	CENT	25.6349	0.50995			INPUT_5	CENT	22.5952	8.67469
	IP_6	CENT	25.2901	0.703308	0.600133		INPUT_6	CENT	22.7478	7.52449	7.6086
	IP_6	CENT	25.4602	0.600133			INPUT_6	CENT	22.7358	7.6086
	IP_6	CENT	25.6023	0.525702			INPUT_6	CENT	22.6446	8.28391
	IP_7	CENT	25.2882	0.704525	0.703731		INPUT_7	CENT	22.7223	7.7049	7.63896
	IP_7	CENT	25.2894	0.703731			INPUT_7	CENT	22.7316	7.63896
	IP_7	CENT	25.2929	0.701447			INPUT_7	CENT	22.9209	6.40315
	IP_8	CENT	25.8539	0.415789	0.215746		INPUT_8	CENT	22.4393	10.0318	9.61763
	IP_8	CENT	26.9725	0.146534			INPUT_8	CENT	22.5385	9.14532
	IP_8	CENT	26.5576	0.215746			INPUT_8	CENT	22.4845	9.61763
					#NUM!						#NUM!
	IP_0	Erg1	30.5061	0.00276543	0.00211978		INPUT_0	Erg1	23.4591	2.13916	2.26361
	IP_0	Erg1	30.7878	0.00211978			INPUT_0	Erg1	23.3992	2.26361
	IP_0	Erg1	31.2458	0.00137592			INPUT_0	Erg1	23.3349	2.4052
	IP_2	Erg1	27.195	0.0629455	0.0529904		INPUT_2	Erg1	22.4822	5.37866	5.41554
	IP_2	Erg1	27.3774	0.0529904			INPUT_2	Erg1	22.4749	5.41554
	IP_2	Erg1	27.5828	0.0436501			INPUT_2	Erg1	22.4508	5.54018
	IP_3	Erg1	25.4828	0.316785	0.283217		INPUT_3	Erg1	22.2442	6.73336	6.12938
	IP_3	Erg1	25.6015	0.283217			INPUT_3	Erg1	22.3534	6.07348
	IP_3	Erg1	25.7641	0.242917			INPUT_3	Erg1	22.3437	6.12938
	IP_4	Erg1	25.4141	0.338003	0.332648		INPUT_4	Erg1	22.568	4.96018	4.96018
	IP_4	Erg1	25.5966	0.284514			INPUT_4	Erg1	22.5169	5.20524
	IP_4	Erg1	25.431	0.332648			INPUT_4	Erg1	22.5977	4.82287
	IP_5	Erg1	24.3417	0.929956	0.698936		INPUT_5	Erg1	21.7871	10.3649	10.6716
	IP_5	Erg1	24.6453	0.698284			INPUT_5	Erg1	21.7562	10.6716
	IP_5	Erg1	24.6443	0.698936			INPUT_5	Erg1	21.7198	11.0449
	IP_6	Erg1	24.4933	0.805984	0.534002		INPUT_6	Erg1	22.157	7.31038	9.15073
	IP_6	Erg1	24.934	0.531718			INPUT_6	Erg1	21.9034	9.28789
	IP_6	Erg1	24.9295	0.534002			INPUT_6	Erg1	21.9191	9.15073
	IP_7	Erg1	24.5775	0.744453	0.611812		INPUT_7	Erg1	21.8058	10.184	9.84654
	IP_7	Erg1	24.7854	0.611812			INPUT_7	Erg1	22.0429	8.14219
	IP_7	Erg1	24.8255	0.589073			INPUT_7	Erg1	21.8415	9.84654
	IP_8	Erg1	25.4282	0.333536	0.262294		INPUT_8	Erg1	21.7096	11.1514	11.9473
	IP_8	Erg1	25.6828	0.262294			INPUT_8	Erg1	21.6049	12.3103
	IP_8	Erg1	26.2525	0.153203			INPUT_8	Erg1	21.6366	11.9473
					#REF!						#NUM!
	IP_0	LDHR	32.2374	0.00203664	0.00137426		INPUT_0	LDHR	25.2449	1.30478	1.30478
	IP_0	LDHR	32.663	0.00137426			INPUT_0	LDHR	25.2174	1.33844
	IP_0	LDHR	33.188	0.000845938			INPUT_0	LDHR	25.2767	1.26711
	IP_2	LDHR	28.354	0.073725	0.0771604		INPUT_2	LDHR	24.3909	2.87296	2.86475
	IP_2	LDHR	28.3048	0.0771604			INPUT_2	LDHR	24.5264	2.53493
	IP_2	LDHR	28.2433	0.0816707			INPUT_2	LDHR	24.394	2.86475
	IP_3	LDHR	27.0398	0.248373	0.231214		INPUT_3	LDHR	24.1013	3.75461	3.79466
	IP_3	LDHR	27.1567	0.222937			INPUT_3	LDHR	24.0898	3.79466
	IP_3	LDHR	27.1173	0.231214			INPUT_3	LDHR	24.0602	3.89995
	IP_4	LDHR	27.5481	0.155272	0.154822		INPUT_4	LDHR	24.3735	2.91951	2.94202
	IP_4	LDHR	27.6066	0.147097			INPUT_4	LDHR	24.3652	2.94202
	IP_4	LDHR	27.5513	0.154822			INPUT_4	LDHR	24.3284	3.0439
	IP_5	LDHR	26.8697	0.290674	0.266258		INPUT_5	LDHR	23.5541	6.2262	6.10865
	IP_5	LDHR	27.0658	0.242475			INPUT_5	LDHR	23.5747	6.10865
	IP_5	LDHR	26.9646	0.266258			INPUT_5	LDHR	23.5809	6.07378
	IP_6	LDHR	27.0612	0.243524	0.243524		INPUT_6	LDHR	23.8055	4.93516	4.93516
	IP_6	LDHR	27.0378	0.248839			INPUT_6	LDHR	23.8369	4.79381
	IP_6	LDHR	27.103	0.234298			INPUT_6	LDHR	23.8035	4.94428
	IP_7	LDHR	26.8097	0.307232	0.2547		INPUT_7	LDHR	23.5444	6.28192	6.28192
	IP_7	LDHR	27.0247	0.251877			INPUT_7	LDHR	23.4914	6.59762
	IP_7	LDHR	27.0126	0.2547			INPUT_7	LDHR	23.5522	6.23689
	IP_8	LDHR	27.6617	0.139796	0.106816		INPUT_8	LDHR	23.4251	7.01413	7.01413
	IP_8	LDHR	27.9529	0.106816			INPUT_8	LDHR	23.3692	7.38614
	IP_8	LDHR	27.9662	0.105508			INPUT_8	LDHR	23.622	5.84748
					#REF!						#NUM!
ChIP strain VBD1873_exp1 (zip1∆D2(∆10-14) ZIP3-His6-Flag3::KanMX_exp1)
	Sample Name	Detector Name	Ct	Quantity	Quantity mediane		Sample Name	Detector Name	Ct	Quantity	Quantity mediane
	IP_0	NFT1	27.142	0.178604	0.14		INPUT_0	NFT1	23.4025	1.26334	1.1			median of triplicates
	IP_0	NFT1	27.5583	0.143646			INPUT_0	NFT1	23.9536	0.946929
	IP_0	NFT1	28.0238	0.112598			INPUT_0	NFT1	23.6708	1.09791					NFT1	GAT1	BUD23	CEN	ERG1	Axis
	IP_2	NFT1	26.6145	0.235364	0.24		INPUT_2	NFT1	23.3229	1.31705	1.22			IP_1873_t0	0.1	0.2	0.2	0.2	0.2	0.2
	IP_2	NFT1	27.0419	0.188207			INPUT_2	NFT1	23.4765	1.21535				IP_1873_t2	0.2	0.3	0.4	0.5	0.3	0.3
	IP_2	NFT1	26.1873	0.294303			INPUT_2	NFT1	23.4989	1.20122				IP_1873_t3	0.4	1.7	1.2	0.7	1	0.7
	IP_3	NFT1	25.3753	0.45009	0.4		INPUT_3	NFT1	22.3422	2.2001	2.36			IP_1873_t4	0.3	1.9	1.3	0.8	1.6	0.7
	IP_3	NFT1	25.7176	0.37629			INPUT_3	NFT1	21.9528	2.69715				IP_1873_t5	0.4	2.1	1.4	0.8	1.5	0.7
	IP_3	NFT1	25.5943	0.401367			INPUT_3	NFT1	22.2044	2.3645				IP_1873_t6	0.4	1.8	1.2	1	1.2	0.8
	IP_4	NFT1	25.9395	0.335046	0.31		INPUT_4	NFT1	21.4653	3.4807	3.48			IP_1873_t7	0.2	1.1	0.8	0.6	0.8	0.5
	IP_4	NFT1	26.0904	0.309609			INPUT_4	NFT1	21.4376	3.53155				IP_1873_t8	0.1	1	0.7	0.5	0.7	0.4
	IP_4	NFT1	26.2621	0.28301			INPUT_4	NFT1	21.6247	3.20226
	IP_5	NFT1	25.4167	0.440436	0.38		INPUT_5	NFT1	21.6196	3.21085	3.21			NIP_1873_t0	1.1	1.5	1.5	1.3	1.6	1.4
	IP_5	NFT1	25.8163	0.357352			INPUT_5	NFT1	21.7133	3.05728				NIP_1873_t2	1.2	1.9	1.9	1.8	2	1.6
	IP_5	NFT1	25.6786	0.384047			INPUT_5	NFT1	21.4321	3.54171				NIP_1873_t3	2.4	3.4	3.3	2.9	3.5	2.9
	IP_6	NFT1	25.3431	0.45772	0.37		INPUT_6	NFT1	21.7171	3.05115	3.05			NIP_1873_t4	3.5	4.1	3.8	3.6	4.5	3.5
	IP_6	NFT1	25.7324	0.373382			INPUT_6	NFT1	22.3132	2.23366				NIP_1873_t5	3.2	4.6	4	3.7	4.4	3.9
	IP_6	NFT1	26.1085	0.306696			INPUT_6	NFT1	21.6782	3.11392				NIP_1873_t6	3.1	4.1	3.8	3.5	4.2	3.5
	IP_7	NFT1	26.43	0.259208	0.17		INPUT_7	NFT1	22.1137	2.47939	2.12			NIP_1873_t7	2.1	4.6	3.8	3.6	4.3	3.7
	IP_7	NFT1	27.219	0.171551			INPUT_7	NFT1	23.1069	1.47462				NIP_1873_t8	3	5.1	4.7	4.1	5.1	3.6
	IP_7	NFT1	27.2953	0.164835			INPUT_7	NFT1	22.4152	2.11766
	IP_8	NFT1	26.9515	0.197315	0.1		INPUT_8	NFT1	21.3485	3.70006	3
	IP_8	NFT1	29.033	0.066411			INPUT_8	NFT1	21.9664	2.67799				Normalized with the Input
	IP_8	NFT1	28.2051	0.102409			INPUT_8	NFT1	21.7505	2.99821
														Time in meiosis (h)	NFT1	GAT1	BUD23	CEN	ERG1	Axis
														0	0.039	0.043	0.044	0.042	0.039	0.039
														2	0.058	0.049	0.056	0.081	0.053	0.062
	IP_0	GAT1	27.0023	0.236392	0.21		INPUT_0	GAT1	23.8479	1.57023	1.47			3	0.051	0.151	0.113	0.075	0.087	0.071
	IP_0	GAT1	27.292	0.198661			INPUT_0	GAT1	23.9522	1.47493				4	0.027	0.139	0.106	0.071	0.107	0.056
	IP_0	GAT1	27.2046	0.209358			INPUT_0	GAT1	24.0724	1.37232				5	0.036	0.137	0.103	0.063	0.103	0.056
	IP_2	GAT1	26.4965	0.320257	0.32		INPUT_2	GAT1	23.3576	2.10759	1.94			6	0.037	0.131	0.096	0.087	0.088	0.069
	IP_2	GAT1	26.5141	0.316889			INPUT_2	GAT1	23.498	1.93729				7	0.024	0.074	0.063	0.051	0.055	0.041
	IP_2	GAT1	26.6147	0.298317			INPUT_2	GAT1	23.7497	1.66558				8	0.01	0.056	0.043	0.037	0.04	0.031
	IP_3	GAT1	23.5355	1.89411	1.72		INPUT_3	GAT1	22.6034	3.3145	3.42
	IP_3	GAT1	23.6921	1.7242			INPUT_3	GAT1	22.5491	3.42432
	IP_3	GAT1	23.8597	1.5592			INPUT_3	GAT1	22.5316	3.46033
	IP_4	GAT1	23.3031	2.17769	1.92		INPUT_4	GAT1	22.2768	4.0323	4.14
	IP_4	GAT1	23.5143	1.91843			INPUT_4	GAT1	22.2324	4.1412
	IP_4	GAT1	23.7536	1.66169			INPUT_4	GAT1	22.1481	4.35607
	IP_5	GAT1	23.0741	2.49865	2.09		INPUT_5	GAT1	22.0608	4.5905	4.59
	IP_5	GAT1	23.3682	2.09427			INPUT_5	GAT1	22.0889	4.5138
	IP_5	GAT1	23.3817	2.0773			INPUT_5	GAT1	22.0358	4.65982
	IP_6	GAT1	23.4266	2.02209	1.78		INPUT_6	GAT1	22.2295	4.14832	4.1
	IP_6	GAT1	23.6345	1.78486			INPUT_6	GAT1	22.3	3.97655
	IP_6	GAT1	23.7275	1.68793			INPUT_6	GAT1	22.2481	4.10225
	IP_7	GAT1	24.2394	1.24138	1.15		INPUT_7	GAT1	22.2555	4.08424	4.62
	IP_7	GAT1	24.4311	1.10642			INPUT_7	GAT1	22.0495	4.62179
	IP_7	GAT1	24.3714	1.14679			INPUT_7	GAT1	21.9644	4.86408
	IP_8	GAT1	24.6573	0.96597	0.95		INPUT_8	GAT1	21.7699	5.46625	5.13
	IP_8	GAT1	24.9732	0.799132			INPUT_8	GAT1	21.9106	5.02371
	IP_8	GAT1	24.6781	0.953978			INPUT_8	GAT1	21.8767	5.12706
	IP_0	BUD23	26.6446	0.214562	0.21		INPUT_0	BUD23	23.2747	1.45838	1.46
	IP_0	BUD23	26.7665	0.200193			INPUT_0	BUD23	23.2143	1.50933
	IP_0	BUD23	26.585	0.221954			INPUT_0	BUD23	23.2907	1.44519
	IP_2	BUD23	25.5422	0.401625	0.36		INPUT_2	BUD23	22.7321	1.98559	1.95
	IP_2	BUD23	25.727	0.361557			INPUT_2	BUD23	22.8243	1.88417
	IP_2	BUD23	25.7903	0.34877			INPUT_2	BUD23	22.7651	1.9487
	IP_3	BUD23	23.3646	1.38566	1.24		INPUT_3	BUD23	21.767	3.43762	3.28
	IP_3	BUD23	23.557	1.24209			INPUT_3	BUD23	22.066	2.90012
	IP_3	BUD23	23.6473	1.17989			INPUT_3	BUD23	21.8478	3.28326
	IP_4	BUD23	23.238	1.48914	1.34		INPUT_4	BUD23	21.5852	3.81212	3.81
	IP_4	BUD23	23.4226	1.3407			INPUT_4	BUD23	21.6656	3.64172
	IP_4	BUD23	23.5626	1.2381			INPUT_4	BUD23	21.5589	3.86946
	IP_5	BUD23	23.181	1.53818	1.38		INPUT_5	BUD23	21.3671	4.31548	4.01
	IP_5	BUD23	23.3722	1.37968			INPUT_5	BUD23	21.5356	3.92117
	IP_5	BUD23	23.5549	1.24358			INPUT_5	BUD23	21.4967	4.00875
	IP_6	BUD23	23.2375	1.48953	1.2		INPUT_6	BUD23	21.609	3.76071	3.76
	IP_6	BUD23	23.6148	1.20191			INPUT_6	BUD23	21.5385	3.91469
	IP_6	BUD23	23.7269	1.12768			INPUT_6	BUD23	21.631	3.71399
	IP_7	BUD23	24.2814	0.822697	0.8		INPUT_7	BUD23	21.2892	4.51087	3.84
	IP_7	BUD23	24.3269	0.80167			INPUT_7	BUD23	21.5738	3.83681
	IP_7	BUD23	24.4991	0.72686			INPUT_7	BUD23	21.6556	3.66246
	IP_8	BUD23	24.5154	0.720167	0.67		INPUT_8	BUD23	21.1183	4.97145	4.67
	IP_8	BUD23	24.6407	0.670643			INPUT_8	BUD23	21.2281	4.67048
	IP_8	BUD23	25.1425	0.504131			INPUT_8	BUD23	21.2827	4.52769
	IP_0	CENT	29.042	0.192559	0.18		INPUT_0	CENT	25.7458	1.26282	1.26
	IP_0	CENT	29.2062	0.17534			INPUT_0	CENT	25.7642	1.24963
	IP_0	CENT	29.9577	0.114204			INPUT_0	CENT	25.6142	1.36128
	IP_2	CENT	27.0785	0.590365	0.47		INPUT_2	CENT	25.1293	1.79518	1.76
	IP_2	CENT	27.4602	0.474836			INPUT_2	CENT	25.2208	1.70389
	IP_2	CENT	27.5352	0.454948			INPUT_2	CENT	25.1627	1.76135
	IP_3	CENT	26.477	0.832064	0.73		INPUT_3	CENT	24.3073	2.86953	2.92
	IP_3	CENT	26.7168	0.725663			INPUT_3	CENT	24.1398	3.15725
	IP_3	CENT	26.9375	0.639828			INPUT_3	CENT	24.2771	2.91931
	IP_4	CENT	26.3599	0.889567	0.84		INPUT_4	CENT	23.9266	3.5656	3.57
	IP_4	CENT	26.4506	0.844701			INPUT_4	CENT	23.9425	3.53349
	IP_4	CENT	26.7471	0.713253			INPUT_4	CENT	23.9156	3.58812
	IP_5	CENT	26.476	0.832564	0.78		INPUT_5	CENT	23.8439	3.73795	3.74
	IP_5	CENT	26.5843	0.782666			INPUT_5	CENT	23.8421	3.74181
	IP_5	CENT	26.8233	0.682905			INPUT_5	CENT	23.9345	3.54956
	IP_6	CENT	25.9735	1.10898	1.02		INPUT_6	CENT	23.9372	3.54415	3.52
	IP_6	CENT	26.1238	1.01783			INPUT_6	CENT	23.9482	3.52194
	IP_6	CENT	26.2488	0.947775			INPUT_6	CENT	24.0143	3.39158
	IP_7	CENT	26.808	0.688865	0.61		INPUT_7	CENT	23.7894	3.85593	3.61
	IP_7	CENT	27.0085	0.614407			INPUT_7	CENT	23.9046	3.6106
	IP_7	CENT	27.0506	0.599843			INPUT_7	CENT	23.9882	3.44248
	IP_8	CENT	26.9961	0.618795	0.51		INPUT_8	CENT	23.4594	4.65482	4.1
	IP_8	CENT	27.7671	0.398563			INPUT_8	CENT	23.682	4.0996
	IP_8	CENT	27.3418	0.508001			INPUT_8	CENT	23.8139	3.80233
	IP_0	Erg1	27.4784	0.212246	0.21		INPUT_0	Erg1	24.1149	1.61683	1.61
	IP_0	Erg1	27.5172	0.207331			INPUT_0	Erg1	24.1525	1.58061
	IP_0	Erg1	27.7698	0.178008			INPUT_0	Erg1	24.1211	1.61087
	IP_2	Erg1	26.6682	0.346149	0.35		INPUT_2	Erg1	23.8417	1.90683	1.96
	IP_2	Erg1	26.6291	0.354418			INPUT_2	Erg1	23.7986	1.95702
	IP_2	Erg1	26.9841	0.28605			INPUT_2	Erg1	23.6822	2.09955
	IP_3	Erg1	24.7351	1.1119	1		INPUT_3	Erg1	22.763	3.657	3.45
	IP_3	Erg1	24.9065	1.00263			INPUT_3	Erg1	22.8574	3.45423
	IP_3	Erg1	25.1693	0.855507			INPUT_3	Erg1	22.9058	3.3548
	IP_4	Erg1	24.1393	1.59323	1.59		INPUT_4	Erg1	22.4826	4.33146	4.47
	IP_4	Erg1	24.1488	1.58411			INPUT_4	Erg1	22.4305	4.4699
	IP_4	Erg1	24.1321	1.60017			INPUT_4	Erg1	22.4265	4.48069
	IP_5	Erg1	24.1486	1.58429	1.52		INPUT_5	Erg1	22.447	4.42537	4.43
	IP_5	Erg1	24.2184	1.51897			INPUT_5	Erg1	22.5222	4.22902
	IP_5	Erg1	24.2853	1.45885			INPUT_5	Erg1	22.4084	4.52985
	IP_6	Erg1	24.4163	1.34789	1.22		INPUT_6	Erg1	22.4203	4.49752	4.17
	IP_6	Erg1	24.6186	1.1929			INPUT_6	Erg1	22.5596	4.13461
	IP_6	Erg1	24.5814	1.22			INPUT_6	Erg1	22.5438	4.17422
	IP_7	Erg1	25.3116	0.785084	0.78		INPUT_7	Erg1	22.498	4.29141	4.29
	IP_7	Erg1	25.3224	0.780015			INPUT_7	Erg1	22.5371	4.19123
	IP_7	Erg1	25.3808	0.752991			INPUT_7	Erg1	22.4423	4.43812
	IP_8	Erg1	25.2692	0.805434	0.68		INPUT_8	Erg1	22.2012	5.1334	5.1
	IP_8	Erg1	25.559	0.676187			INPUT_8	Erg1	22.2469	4.99377
	IP_8	Erg1	25.5672	0.672838			INPUT_8	Erg1	22.2121	5.09984
	IP_0	LDHR	28.0351	0.179132	0.18		INPUT_0	LDHR	24.5024	1.36061	1.38
	IP_0	LDHR	27.988	0.184039			INPUT_0	LDHR	24.4788	1.37916
	IP_0	LDHR	28.2571	0.157704			INPUT_0	LDHR	24.4413	1.40913
	IP_2	LDHR	26.9501	0.333904	0.33		INPUT_2	LDHR	24.146	1.66948	1.63
	IP_2	LDHR	26.8998	0.343675			INPUT_2	LDHR	24.3409	1.49279
	IP_2	LDHR	27.0542	0.314536			INPUT_2	LDHR	24.1915	1.62636
	IP_3	LDHR	25.6163	0.717922	0.69		INPUT_3	LDHR	23.2416	2.80552	2.91
	IP_3	LDHR	25.7474	0.665906			INPUT_3	LDHR	23.1136	3.01935
	IP_3	LDHR	25.6818	0.691462			INPUT_3	LDHR	23.1793	2.90755
	IP_4	LDHR	25.6448	0.706291	0.66		INPUT_4	LDHR	22.8934	3.42605	3.53
	IP_4	LDHR	25.775	0.655419			INPUT_4	LDHR	22.8418	3.52909
	IP_4	LDHR	25.8151	0.64052			INPUT_4	LDHR	22.8085	3.59714
	IP_5	LDHR	25.4483	0.790609	0.73		INPUT_5	LDHR	22.6623	3.91202	3.9
	IP_5	LDHR	25.5838	0.731436			INPUT_5	LDHR	22.7564	3.70626
	IP_5	LDHR	25.637	0.709462			INPUT_5	LDHR	22.6673	3.90087
	IP_6	LDHR	25.3657	0.828979	0.81		INPUT_6	LDHR	22.8397	3.53337	3.53
	IP_6	LDHR	25.4124	0.807073			INPUT_6	LDHR	22.8819	3.44881
	IP_6	LDHR	25.5177	0.759721			INPUT_6	LDHR	22.8188	3.57583
	IP_7	LDHR	26.0767	0.551224	0.5		INPUT_7	LDHR	23.2506	2.79101	3.69
	IP_7	LDHR	26.2502	0.498966			INPUT_7	LDHR	22.763	3.69224
	IP_7	LDHR	26.3997	0.457941			INPUT_7	LDHR	22.7175	3.79003
	IP_8	LDHR	26.957	0.33259	0.38		INPUT_8	LDHR	22.8019	3.61069	3.63
	IP_8	LDHR	26.7259	0.37975			INPUT_8	LDHR	22.7351	3.75199
	IP_8	LDHR	26.4327	0.449344			INPUT_8	LDHR	22.794	3.62721
ChIP strain VBD1873_exp2 (zip1∆D2(∆10-14) ZIP3-His6-Flag3::KanMX_exp2)
	Sample Name	Detector Name	Ct	Quantity	Quantity mediane		Sample Name	Detector Name	Ct	Quantity	Quantity mediane
	IP_0	NFT1	28.87	0.013987	0.013987		INPUT_0	NFT1	23.0082	0.625313	0.638055			median of triplicates
	IP_0	NFT1	29.518	0.00918918			INPUT_0	NFT1	22.8944	0.673226
	IP_0	NFT1	28.5852	0.0168227			INPUT_0	NFT1	22.9771	0.638055					NFT1	GAT1	BUD23	CEN	ERG1	Axis
	IP_2	NFT1	28.011	0.0244105	0.0196601		INPUT_2	NFT1	21.9602	1.23355	1.23274			IP_1873_t0	0.013987	0.0139238	0.0182818	0.0114886	0.0133049	0.0141386
	IP_2	NFT1	28.3448	0.0196601			INPUT_2	NFT1	21.9613	1.23274				IP_1873_t2	0.0196601	0.0855323	0.0706205	0.159155	0.0519375	0.0569195
	IP_2	NFT1	28.3797	0.0192212			INPUT_2	NFT1	21.9759	1.22111				IP_1873_t3	0.0227106	0.251008	0.209482	0.154029	0.17156	0.0870458
	IP_3	NFT1	28.1223	0.0227106	0.0227106		INPUT_3	NFT1	21.4471	1.7204	1.63357			IP_1873_t4	0.0517519	0.614937	0.401383	0.180237	0.447697	0.14374
	IP_3	NFT1	27.9643	0.0251604			INPUT_3	NFT1	21.5547	1.60452				IP_1873_t5	0.058993	0.941299	0.641045	0.228264	0.57402	0.179036
	IP_3	NFT1	28.3118	0.0200855			INPUT_3	NFT1	21.527	1.63357				IP_1873_t6	0.0724667	0.699668	0.608163	0.262148	0.400015	0.195967
	IP_4	NFT1	26.8519	0.0517519	0.0517519		INPUT_4	NFT1	21.5335	1.62672	1.62672			IP_1873_t7	0.0511246	0.386828	0.34951	0.171083	0.203315	0.124988
	IP_4	NFT1	27.1763	0.0419365			INPUT_4	NFT1	22.2938	0.993688				IP_1873_t8	0.0134064	0.130802	0.0990336	0.0555355	0.0882711	0.0391911
	IP_4	NFT1	26.8457	0.0519581			INPUT_4	NFT1	21.3394	1.84485
	IP_5	NFT1	26.2652	0.0757004	0.058993		INPUT_5	NFT1	20.8374	2.55451	2.57043			NIP_1873_t0	0.638055	0.71663	0.77803	0.748147	0.907939	0.814697
	IP_5	NFT1	27.1808	0.0418128			INPUT_5	NFT1	20.8278	2.57043				NIP_1873_t2	1.23274	1.5621	1.94892	1.54897	1.73621	1.54989
	IP_5	NFT1	26.6499	0.058993			INPUT_5	NFT1	20.7027	2.78747				NIP_1873_t3	1.63357	2.05161	2.31409	1.94098	2.20933	2.10468
	IP_6	NFT1	25.8478	0.0992269	0.0724667		INPUT_6	NFT1	21.1562	2.07749	2.07749			NIP_1873_t4	1.62672	1.88431	2.29988	1.72284	2.02336	1.9633
	IP_6	NFT1	26.7938	0.0537379			INPUT_6	NFT1	21.5765	1.58198				NIP_1873_t5	2.57043	2.90124	3.58178	2.65062	3.15973	2.90356
	IP_6	NFT1	26.3326	0.0724667			INPUT_6	NFT1	20.9889	2.31542				NIP_1873_t6	2.07749	2.78534	2.97904	2.58672	2.98158	2.81372
	IP_7	NFT1	26.6934	0.0573501	0.0511246		INPUT_7	NFT1	20.919	2.42285	2.01405			NIP_1873_t7	2.01405	2.67148	3.4257	2.36306	2.9814	3.16703
	IP_7	NFT1	26.8707	0.0511246			INPUT_7	NFT1	21.7854	1.38161				NIP_1873_t8	2.64161	3.23236	4.07883	2.76727	3.50574	3.31406
	IP_7	NFT1	26.8834	0.0507047			INPUT_7	NFT1	21.204	2.01405
	IP_8	NFT1	27.3969	0.0363466	0.0134064		INPUT_8	NFT1	20.7751	2.65975	2.64161
	IP_8	NFT1	29.5563	0.00896378			INPUT_8	NFT1	21.3546	1.82676				Normalized with the Input
	IP_8	NFT1	28.9354	0.0134064			INPUT_8	NFT1	20.7856	2.64161
					#NUM!						#NUM!			Time in meiosis (h)	NFT1	GAT1	BUD23	CEN	ERG1	Axis
														0	0.00657637	0.00582886	0.00704927	0.00460684	0.00439617	0.00520633
														2	0.00478449	0.0164264	0.0108707	0.0308247	0.00897431	0.0110174
	IP_0	GAT1	29.0317	0.0266864	0.0139238		INPUT_0	GAT1	24.2942	0.636593	0.71663			3	0.00417071	0.0367041	0.0271573	0.0238068	0.0232957	0.0124075
	IP_0	GAT1	30.3451	0.0110761			INPUT_0	GAT1	23.9465	0.803458				4	0.00954408	0.097904	0.052357	0.0313848	0.0663791	0.0219639
	IP_0	GAT1	30.0033	0.0139238			INPUT_0	GAT1	24.1173	0.71663				5	0.00688519	0.0973342	0.0536922	0.0258352	0.0545003	0.0184982
	IP_2	GAT1	27.282	0.0861131	0.0855323		INPUT_2	GAT1	22.9729	1.54203	1.5621			6	0.0104646	0.0753589	0.0612441	0.0304031	0.0402486	0.020894
	IP_2	GAT1	27.2921	0.0855323			INPUT_2	GAT1	22.85	1.67419				7	0.00761519	0.0434398	0.0306077	0.0217196	0.0204583	0.0118396
	IP_2	GAT1	27.5597	0.0715016			INPUT_2	GAT1	22.9535	1.5621				8	0.00152253	0.01214	0.00728397	0.00602061	0.0075537	0.00354771
	IP_3	GAT1	25.6825	0.251287	0.251008		INPUT_3	GAT1	22.5707	2.01858	2.05161
	IP_3	GAT1	25.8266	0.228171			INPUT_3	GAT1	22.5248	2.08156
	IP_3	GAT1	25.6842	0.251008			INPUT_3	GAT1	22.5464	2.05161
	IP_4	GAT1	24.2712	0.646486	0.614937		INPUT_4	GAT1	22.6181	1.9554	1.88431
	IP_4	GAT1	24.5469	0.537527			INPUT_4	GAT1	22.7294	1.81503
	IP_4	GAT1	24.3459	0.614937			INPUT_4	GAT1	22.6735	1.88431
	IP_5	GAT1	23.7101	0.941299	0.941299		INPUT_5	GAT1	22.0289	2.90124	2.90124
	IP_5	GAT1	23.8193	0.874903			INPUT_5	GAT1	22.1257	2.71913
	IP_5	GAT1	23.6587	0.974237			INPUT_5	GAT1	22.0213	2.91606
	IP_6	GAT1	23.8562	0.853577	0.699668		INPUT_6	GAT1	22.0598	2.84171	2.78534
	IP_6	GAT1	24.1531	0.699668			INPUT_6	GAT1	22.0898	2.78534
	IP_6	GAT1	24.1813	0.686606			INPUT_6	GAT1	22.0953	2.775
	IP_7	GAT1	24.6518	0.501053	0.386828		INPUT_7	GAT1	22.1521	2.67148	2.67148
	IP_7	GAT1	25.1727	0.353527			INPUT_7	GAT1	21.931	3.09772
	IP_7	GAT1	25.0382	0.386828			INPUT_7	GAT1	22.2275	2.53995
	IP_8	GAT1	26.3194	0.164049	0.130802		INPUT_8	GAT1	21.8675	3.23236	3.23236
	IP_8	GAT1	26.9679	0.106271			INPUT_8	GAT1	21.8553	3.25878
	IP_8	GAT1	26.6577	0.130802			INPUT_8	GAT1	21.9267	3.10678
					#NUM!						#NUM!
	IP_0	BUD23	28.7299	0.0182818	0.0182818		INPUT_0	BUD23	23.2659	0.751717	0.77803
	IP_0	BUD23	28.8645	0.0166826			INPUT_0	BUD23	23.2153	0.77803
	IP_0	BUD23	28.5025	0.0213394			INPUT_0	BUD23	23.1443	0.816544
	IP_2	BUD23	26.493	0.0837136	0.0706205		INPUT_2	BUD23	21.9562	1.83209	1.94892
	IP_2	BUD23	26.743	0.0706205			INPUT_2	BUD23	21.8649	1.94944
	IP_2	BUD23	26.7602	0.0698003			INPUT_2	BUD23	21.8653	1.94892
	IP_3	BUD23	24.8564	0.254819	0.209482		INPUT_3	BUD23	21.5885	2.35271	2.31409
	IP_3	BUD23	25.1444	0.209482			INPUT_3	BUD23	21.6128	2.31409
	IP_3	BUD23	25.1692	0.205982			INPUT_3	BUD23	21.6674	2.2297
	IP_4	BUD23	24.1181	0.421031	0.401383		INPUT_4	BUD23	21.6219	2.29988	2.29988
	IP_4	BUD23	24.1884	0.401383			INPUT_4	BUD23	21.6655	2.23254
	IP_4	BUD23	24.3788	0.352614			INPUT_4	BUD23	21.6057	2.32534
	IP_5	BUD23	23.2922	0.738406	0.641045		INPUT_5	BUD23	20.9705	3.58178	3.58178
	IP_5	BUD23	23.5017	0.640311			INPUT_5	BUD23	20.9428	3.65012
	IP_5	BUD23	23.5001	0.641045			INPUT_5	BUD23	21.2122	3.0388
	IP_6	BUD23	23.301	0.733974	0.608163		INPUT_6	BUD23	21.0116	3.4832	2.97904
	IP_6	BUD23	23.5775	0.608163			INPUT_6	BUD23	21.2414	2.97904
	IP_6	BUD23	23.7698	0.533594			INPUT_6	BUD23	21.2671	2.92745
	IP_7	BUD23	24.2361	0.388574	0.34951		INPUT_7	BUD23	20.9313	3.67877	3.4257
	IP_7	BUD23	24.5733	0.308927			INPUT_7	BUD23	21.2467	2.96849
	IP_7	BUD23	24.3918	0.34951			INPUT_7	BUD23	21.0361	3.4257
	IP_8	BUD23	26.2459	0.0990336	0.0990336		INPUT_8	BUD23	20.9424	3.65093	4.07883
	IP_8	BUD23	25.8439	0.130177			INPUT_8	BUD23	20.7262	4.22939
	IP_8	BUD23	26.5925	0.078235			INPUT_8	BUD23	20.7795	4.07883
					#NUM!						#NUM!
	IP_0	CENT	30.3876	0.0157267	0.0114886		INPUT_0	CENT	24.6349	0.748147	0.748147
	IP_0	CENT	30.9163	0.0110273			INPUT_0	CENT	24.6135	0.758981
	IP_0	CENT	30.8553	0.0114886			INPUT_0	CENT	24.8218	0.659938
	IP_2	CENT	26.9402	0.159155	0.159155		INPUT_2	CENT	23.5483	1.55181	1.54897
	IP_2	CENT	27.0323	0.149612			INPUT_2	CENT	23.5577	1.54199
	IP_2	CENT	26.8763	0.166132			INPUT_2	CENT	23.551	1.54897
	IP_3	CENT	26.989	0.154029	0.154029		INPUT_3	CENT	23.215	1.94098	1.94098
	IP_3	CENT	26.9467	0.158465			INPUT_3	CENT	23.1373	2.0449
	IP_3	CENT	27.0542	0.147426			INPUT_3	CENT	23.3124	1.81805
	IP_4	CENT	26.4732	0.217761	0.180237		INPUT_4	CENT	23.3925	1.72284	1.72284
	IP_4	CENT	26.7549	0.180237			INPUT_4	CENT	23.4145	1.69762
	IP_4	CENT	26.755	0.180229			INPUT_4	CENT	23.367	1.75259
	IP_5	CENT	26.1475	0.270994	0.228264		INPUT_5	CENT	22.7318	2.68465	2.65062
	IP_5	CENT	26.4031	0.228264			INPUT_5	CENT	22.7508	2.65062
	IP_5	CENT	26.5751	0.20336			INPUT_5	CENT	22.8033	2.55888
	IP_6	CENT	26.1046	0.278917	0.262148		INPUT_6	CENT	22.8595	2.46421	2.58672
	IP_6	CENT	26.2346	0.255597			INPUT_6	CENT	22.7872	2.58672
	IP_6	CENT	26.1969	0.262148			INPUT_6	CENT	22.6005	2.93212
	IP_7	CENT	26.744	0.181568	0.171083		INPUT_7	CENT	22.9219	2.36306	2.36306
	IP_7	CENT	26.8756	0.16621			INPUT_7	CENT	22.7229	2.70083
	IP_7	CENT	26.8326	0.171083			INPUT_7	CENT	23.0002	2.24205
	IP_8	CENT	28.4734	0.0568577	0.0555355		INPUT_8	CENT	22.6867	2.76727	2.76727
	IP_8	CENT	28.9742	0.040621			INPUT_8	CENT	22.4667	3.20771
	IP_8	CENT	28.5084	0.0555355			INPUT_8	CENT	22.7746	2.60877
					#NUM!						#NUM!
	IP_0	Erg1	32.3783	0.0134858	0.0133049		INPUT_0	Erg1	26.1157	0.907939	0.907939
	IP_0	Erg1	32.7064	0.0108171			INPUT_0	Erg1	26.0671	0.93809
	IP_0	Erg1	32.3984	0.0133049			INPUT_0	Erg1	26.2646	0.821489
	IP_2	Erg1	30.3723	0.0519375	0.0519375		INPUT_2	Erg1	25.1816	1.70117	1.73621
	IP_2	Erg1	30.8175	0.0385039			INPUT_2	Erg1	25.1513	1.73621
	IP_2	Erg1	30.3538	0.0525861			INPUT_2	Erg1	25.1362	1.75385
	IP_3	Erg1	28.2845	0.211321	0.17156		INPUT_3	Erg1	24.8123	2.18044	2.20933
	IP_3	Erg1	28.6265	0.167921			INPUT_3	Erg1	24.7057	2.34249
	IP_3	Erg1	28.5946	0.17156			INPUT_3	Erg1	24.7928	2.20933
	IP_4	Erg1	27.0279	0.491793	0.447697		INPUT_4	Erg1	24.9404	2.00059	2.02336
	IP_4	Erg1	27.1676	0.447697			INPUT_4	Erg1	24.8898	2.06979
	IP_4	Erg1	27.2813	0.414773			INPUT_4	Erg1	24.9236	2.02336
	IP_5	Erg1	26.7293	0.601078	0.57402		INPUT_5	Erg1	24.2605	3.15973	3.15973
	IP_5	Erg1	26.9133	0.531183			INPUT_5	Erg1	24.3326	3.01015
	IP_5	Erg1	26.7979	0.57402			INPUT_5	Erg1	24.1819	3.33098
	IP_6	Erg1	27.3303	0.40133	0.400015		INPUT_6	Erg1	24.3415	2.99221	2.98158
	IP_6	Erg1	27.446	0.37129			INPUT_6	Erg1	24.3468	2.98158
	IP_6	Erg1	27.3352	0.400015			INPUT_6	Erg1	24.3497	2.97575
	IP_7	Erg1	28.0344	0.250008	0.203315		INPUT_7	Erg1	24.3469	2.9814	2.9814
	IP_7	Erg1	28.3595	0.200937			INPUT_7	Erg1	24.3491	2.97699
	IP_7	Erg1	28.342	0.203315			INPUT_7	Erg1	24.1638	3.37186
	IP_8	Erg1	29.3808	0.101141	0.0882711		INPUT_8	Erg1	24.1059	3.50574	3.50574
	IP_8	Erg1	29.5832	0.0882711			INPUT_8	Erg1	24.2428	3.19738
	IP_8	Erg1	29.9728	0.0679369			INPUT_8	Erg1	24.0732	3.58365
					#REF!						#NUM!
	IP_0	LDHR	31.9552	0.0141386	0.0141386		INPUT_0	LDHR	25.8794	0.842817	0.814697
	IP_0	LDHR	31.9172	0.0145046			INPUT_0	LDHR	25.9299	0.814697
	IP_0	LDHR	32.6576	0.00881403			INPUT_0	LDHR	25.9774	0.789076
	IP_2	LDHR	29.9688	0.0538041	0.0569195		INPUT_2	LDHR	24.9771	1.54665	1.54989
	IP_2	LDHR	29.6977	0.0645736			INPUT_2	LDHR	24.9043	1.62431
	IP_2	LDHR	29.8852	0.0569195			INPUT_2	LDHR	24.974	1.54989
	IP_3	LDHR	29.2538	0.0870458	0.0870458		INPUT_3	LDHR	24.4842	2.15491	2.10468
	IP_3	LDHR	29.1793	0.0915239			INPUT_3	LDHR	24.5418	2.07303
	IP_3	LDHR	29.2716	0.0860083			INPUT_3	LDHR	24.5192	2.10468
	IP_4	LDHR	28.4048	0.154105	0.14374		INPUT_4	LDHR	24.6823	1.88595	1.9633
	IP_4	LDHR	28.6869	0.127468			INPUT_4	LDHR	24.6226	1.9633
	IP_4	LDHR	28.5083	0.14374			INPUT_4	LDHR	24.5771	2.02426
	IP_5	LDHR	28.2929	0.166155	0.179036		INPUT_5	LDHR	24.0675	2.85224	2.90356
	IP_5	LDHR	28.0566	0.194797			INPUT_5	LDHR	23.9899	3.00505
	IP_5	LDHR	28.182	0.179036			INPUT_5	LDHR	24.041	2.90356
	IP_6	LDHR	28.0837	0.191277	0.195967		INPUT_6	LDHR	23.9987	2.98744	2.81372
	IP_6	LDHR	28.0243	0.199069			INPUT_6	LDHR	24.0877	2.81372
	IP_6	LDHR	28.0477	0.195967			INPUT_6	LDHR	24.1255	2.74302
	IP_7	LDHR	28.8	0.118131	0.124988		INPUT_7	LDHR	23.8743	3.24804	3.16703
	IP_7	LDHR	28.6873	0.127436			INPUT_7	LDHR	23.9119	3.16703
	IP_7	LDHR	28.7161	0.124988			INPUT_7	LDHR	24.1163	2.76001
	IP_8	LDHR	29.8557	0.0580601	0.0391911		INPUT_8	LDHR	23.8916	3.21054	3.31406
	IP_8	LDHR	30.9779	0.0272875			INPUT_8	LDHR	23.79	3.4377
	IP_8	LDHR	30.4399	0.0391911			INPUT_8	LDHR	23.8444	3.31406
ChIP strain ORD9689_exp1 (zip1∆ Zip3-Flag_exp1)
	Sample Name	Detector Name	Ct	Quantity	Quantity mediane		Sample Name	Detector Name	Ct	Quantity	Quantity mediane
	IP_0	NFT1	33.4427	0.00318698	0.00541122		INPUT_0	NFT1	24.9449	0.668669	0.593423			median of triplicates
	IP_0	NFT1	31.8157	0.00886992			INPUT_0	NFT1	26.2051	0.302612
	IP_0	NFT1	32.6012	0.00541122			INPUT_0	NFT1	25.1347	0.593423					NFT1	GAT1	BUD23	CEN	ERG1	Axis
	IP_2	NFT1	30.9649	0.0151486	0.018913		INPUT_2	NFT1	24.2403	1.04165	1.04165			IP_9670_t0	0.00541122	0.00543994	0.00707033	0.00511002	0.00418236	0.00432
	IP_2	NFT1	30.6121	0.018913			INPUT_2	NFT1	24.4321	0.923266				IP_9670_t2	0.018913	0.0567831	0.0595735	0.168711	0.0406897	0.0642718
	IP_2	NFT1	29.7717	0.032092			INPUT_2	NFT1	24.2143	1.05884				IP_9670_t3	0.0648574	0.472022	0.408646	0.460426	0.253062	0.213885
	IP_3	NFT1	28.1334	0.0899528	0.0648574		INPUT_3	NFT1	23.3927	1.77543	1.77543			IP_9670_t4	0.0543889	0.598882	0.392914	0.273002	0.410527	0.174705
	IP_3	NFT1	28.8441	0.0575231			INPUT_3	NFT1	23.8238	1.35375				IP_9670_t5	0.078729	0.816306	0.618095	0.41535	0.744245	0.21716
	IP_3	NFT1	28.6533	0.0648574			INPUT_3	NFT1	23.3345	1.84165				IP_9670_t6	0.128586	0.777306	0.581903	0.461268	0.716227	0.277349
	IP_4	NFT1	28.6562	0.0647429	0.0543889		INPUT_4	NFT1	23.5555	1.60266	1.60266			IP_9670_t7	0.0757522	0.697706	0.481998	0.627969	0.627238	0.217588
	IP_4	NFT1	29.7172	0.0332107			INPUT_4	NFT1	24.0433	1.17909				IP_9670_t8	0.0314223	0.322949	0.216178	0.162052	0.364582	0.0945373
	IP_4	NFT1	28.9331	0.0543889			INPUT_4	NFT1	23.4999	1.65969
	IP_5	NFT1	27.6376	0.122886	0.078729		INPUT_5	NFT1	22.9664	2.32158	2.25771			NIP_9670_t0	0.593423	0.678422	0.747506	0.688008	0.844608	0.813263
	IP_5	NFT1	28.918	0.0549091			INPUT_5	NFT1	23.411	1.75516				NIP_9670_t2	1.04165	1.55413	1.88863	1.57466	1.70102	1.45491
	IP_5	NFT1	28.3453	0.078729			INPUT_5	NFT1	23.0108	2.25771				NIP_9670_t3	1.77543	2.40014	2.77474	2.37179	2.42666	2.38531
	IP_6	NFT1	27.0881	0.173634	0.128586		INPUT_6	NFT1	23.234	1.96193	1.92341			NIP_9670_t4	1.60266	2.12375	2.42313	2.09654	2.16787	2.17425
	IP_6	NFT1	27.7415	0.115107			INPUT_6	NFT1	23.698	1.46518				NIP_9670_t5	2.25771	2.71894	3.09755	2.67213	2.99418	2.75745
	IP_6	NFT1	27.5655	0.128586			INPUT_6	NFT1	23.2655	1.92341				NIP_9670_t6	1.92341	2.80174	3.30869	2.73738	2.89588	2.63936
	IP_7	NFT1	27.8584	0.106943	0.0757522		INPUT_7	NFT1	22.9889	2.28903	1.84013			NIP_9670_t7	1.84013	3.10161	3.55452	2.87182	3.2384	2.8303
	IP_7	NFT1	28.5575	0.0688905			INPUT_7	NFT1	23.5638	1.59425				NIP_9670_t8	2.74509	3.76101	4.4625	3.47227	3.87699	3.65841
	IP_7	NFT1	28.4065	0.0757522			INPUT_7	NFT1	23.3359	1.84013
	IP_8	NFT1	28.9739	0.0530107	0.0314223		INPUT_8	NFT1	22.7001	2.74509	2.74509
	IP_8	NFT1	29.8052	0.0314223			INPUT_8	NFT1	23.5358	1.62263				Normalized with the Input
	IP_8	NFT1	29.9781	0.0281831			INPUT_8	NFT1	22.6463	2.83953
					#NUM!						#NUM!			Time in meiosis (h)	NFT1	GAT1	BUD23	CEN	ERG1	Axis
														0	0.0027356	0.00240556	0.00283757	0.00222818	0.00148555	0.00159358
														2	0.00544701	0.0109611	0.00946298	0.0321422	0.00717623	0.0132527
	IP_0	GAT1	31.5453	0.00611915	0.00543994		INPUT_0	GAT1	24.6921	0.632358	0.678422			3	0.0109591	0.0589993	0.044182	0.0582378	0.0312852	0.0269003
	IP_0	GAT1	31.7192	0.00543994			INPUT_0	GAT1	24.2978	0.825815				4	0.010181	0.0845977	0.0486455	0.0390646	0.0568105	0.0241056
	IP_0	GAT1	32.1228	0.00413961			INPUT_0	GAT1	24.5883	0.678422				5	0.0104614	0.0900689	0.059863	0.0466314	0.0745691	0.0236262
	IP_2	GAT1	28.1439	0.0611537	0.0567831		INPUT_2	GAT1	23.4765	1.43967	1.55413			6	0.020056	0.0832311	0.0527613	0.0505522	0.0741979	0.0315247
	IP_2	GAT1	28.2644	0.0563676			INPUT_2	GAT1	23.2485	1.67988				7	0.01235	0.0674848	0.0406804	0.0655997	0.0581064	0.0230635
	IP_2	GAT1	28.2535	0.0567831			INPUT_2	GAT1	23.3635	1.55413				8	0.00343402	0.0257603	0.014533	0.0140011	0.0282112	0.00775233
	IP_3	GAT1	24.8827	0.555867	0.472022		INPUT_3	GAT1	22.7413	2.3679	2.40014			MAX	0.020056	0.0900689	0.059863	0.0655997	0.0745691	0.0315247
	IP_3	GAT1	25.1261	0.471416			INPUT_3	GAT1	22.712	2.41526
	IP_3	GAT1	25.1242	0.472022			INPUT_3	GAT1	22.7213	2.40014
	IP_4	GAT1	24.734	0.614712	0.598882		INPUT_4	GAT1	23.008	1.97683	2.12375
	IP_4	GAT1	24.7725	0.598882			INPUT_4	GAT1	22.8154	2.25205
	IP_4	GAT1	25.1539	0.462636			INPUT_4	GAT1	22.902	2.12375
	IP_5	GAT1	24.0669	0.965467	0.816306		INPUT_5	GAT1	22.537	2.71894	2.71894
	IP_5	GAT1	24.3149	0.816306			INPUT_5	GAT1	22.498	2.79164
	IP_5	GAT1	24.404	0.768504			INPUT_5	GAT1	22.5541	2.68761
	IP_6	GAT1	24.2614	0.846375	0.777306		INPUT_6	GAT1	22.4927	2.80174	2.80174
	IP_6	GAT1	24.3872	0.777306			INPUT_6	GAT1	22.5091	2.77076
	IP_6	GAT1	24.5232	0.708962			INPUT_6	GAT1	22.4615	2.86154
	IP_7	GAT1	24.2072	0.877992	0.697706		INPUT_7	GAT1	22.2892	3.21531	3.10161
	IP_7	GAT1	24.5836	0.680571			INPUT_7	GAT1	22.3424	3.10161
	IP_7	GAT1	24.5468	0.697706			INPUT_7	GAT1	22.9609	2.04088
	IP_8	GAT1	25.685	0.322949	0.322949		INPUT_8	GAT1	22.0576	3.76101	3.76101
	IP_8	GAT1	25.9736	0.265663			INPUT_8	GAT1	22.004	3.90003
	IP_8	GAT1	25.3998	0.391725			INPUT_8	GAT1	22.0707	3.72783
					#NUM!						#NUM!
	IP_0	BUD23	29.8362	0.00665906	0.00707033		INPUT_0	BUD23	22.9223	0.747506	0.747506
	IP_0	BUD23	29.7484	0.00707033			INPUT_0	BUD23	22.8025	0.811205
	IP_0	BUD23	29.4159	0.00887219			INPUT_0	BUD23	22.9759	0.720646
	IP_2	BUD23	25.9182	0.0966524	0.0595735		INPUT_2	BUD23	21.6852	1.7396	1.88863
	IP_2	BUD23	26.6603	0.0582312			INPUT_2	BUD23	21.553	1.90395
	IP_2	BUD23	26.627	0.0595735			INPUT_2	BUD23	21.5648	1.88863
	IP_3	BUD23	23.6545	0.453399	0.408646		INPUT_3	BUD23	20.9186	2.93609	2.77474
	IP_3	BUD23	23.8067	0.408646			INPUT_3	BUD23	21.1797	2.45675
	IP_3	BUD23	23.8624	0.393394			INPUT_3	BUD23	21.0014	2.77474
	IP_4	BUD23	23.7171	0.434435	0.392914		INPUT_4	BUD23	21.0913	2.60964	2.42313
	IP_4	BUD23	23.8642	0.392914			INPUT_4	BUD23	21.2297	2.37422
	IP_4	BUD23	23.9553	0.369233			INPUT_4	BUD23	21.1999	2.42313
	IP_5	BUD23	23.1291	0.649063	0.618095		INPUT_5	BUD23	20.7562	3.28051	3.09755
	IP_5	BUD23	23.332	0.565116			INPUT_5	BUD23	20.8538	3.06889
	IP_5	BUD23	23.2007	0.618095			INPUT_5	BUD23	20.8402	3.09755
	IP_6	BUD23	23.1432	0.642849	0.581903		INPUT_6	BUD23	20.7077	3.39089	3.30869
	IP_6	BUD23	23.3709	0.55029			INPUT_6	BUD23	20.744	3.30794
	IP_6	BUD23	23.2891	0.581903			INPUT_6	BUD23	20.7437	3.30869
	IP_7	BUD23	23.397	0.540554	0.481998		INPUT_7	BUD23	20.6376	3.55709	3.55452
	IP_7	BUD23	23.5649	0.481998			INPUT_7	BUD23	20.9173	2.93869
	IP_7	BUD23	23.6146	0.465931			INPUT_7	BUD23	20.6387	3.55452
	IP_8	BUD23	24.7393	0.216178	0.216178		INPUT_8	BUD23	20.3357	4.37158	4.4625
	IP_8	BUD23	24.7144	0.219879			INPUT_8	BUD23	20.2715	4.56724
	IP_8	BUD23	25.2758	0.149867			INPUT_8	BUD23	20.3055	4.4625
					#NUM!						#NUM!
	IP_0	CENT	31.6497	0.00527682	0.00511002		INPUT_0	CENT	24.5528	0.676703	0.688008
	IP_0	CENT	31.6966	0.00511002			INPUT_0	CENT	24.5285	0.688008
	IP_0	CENT	32.3242	0.00332661			INPUT_0	CENT	24.4977	0.702679
	IP_2	CENT	26.5837	0.168711	0.168711		INPUT_2	CENT	23.3179	1.57466	1.57466
	IP_2	CENT	26.7446	0.151133			INPUT_2	CENT	23.2678	1.62957
	IP_2	CENT	26.4239	0.18819			INPUT_2	CENT	23.4662	1.42282
	IP_3	CENT	24.9604	0.512062	0.460426		INPUT_3	CENT	22.6601	2.46929	2.37179
	IP_3	CENT	25.1158	0.460426			INPUT_3	CENT	22.719	2.37179
	IP_3	CENT	25.1543	0.448446			INPUT_3	CENT	22.8737	2.13376
	IP_4	CENT	25.7789	0.292547	0.273002		INPUT_4	CENT	22.879	2.126	2.09654
	IP_4	CENT	25.9306	0.263715			INPUT_4	CENT	22.8994	2.09654
	IP_4	CENT	25.88	0.273002			INPUT_4	CENT	23.0609	1.87725
	IP_5	CENT	25.1791	0.440907	0.41535		INPUT_5	CENT	22.5447	2.67213	2.67213
	IP_5	CENT	25.2664	0.41535			INPUT_5	CENT	22.5183	2.72083
	IP_5	CENT	25.4551	0.365059			INPUT_5	CENT	22.6081	2.55876
	IP_6	CENT	24.9327	0.521864	0.461268		INPUT_6	CENT	22.5094	2.73738	2.73738
	IP_6	CENT	25.1131	0.461268			INPUT_6	CENT	22.5742	2.61872
	IP_6	CENT	25.1655	0.445024			INPUT_6	CENT	22.3545	3.0433
	IP_7	CENT	24.6318	0.641087	0.627969		INPUT_7	CENT	22.4393	2.87182	2.87182
	IP_7	CENT	24.747	0.592529			INPUT_7	CENT	22.3842	2.98226
	IP_7	CENT	24.662	0.627969			INPUT_7	CENT	22.5764	2.61491
	IP_8	CENT	25.8497	0.278709	0.162052		INPUT_8	CENT	22.1073	3.60392	3.47227
	IP_8	CENT	26.9512	0.131217			INPUT_8	CENT	22.1617	3.47227
	IP_8	CENT	26.6426	0.162052			INPUT_8	CENT	22.176	3.4386
					#NUM!						#NUM!
	IP_0	Erg1	30.9084	0.00584915	0.00418236		INPUT_0	Erg1	23.7253	0.844608	0.844608
	IP_0	Erg1	31.3929	0.00418236			INPUT_0	Erg1	23.7062	0.855836
	IP_0	Erg1	31.9837	0.00277838			INPUT_0	Erg1	23.9032	0.746746
	IP_2	Erg1	28.1064	0.0406897	0.0406897		INPUT_2	Erg1	22.8578	1.53983	1.70102
	IP_2	Erg1	28.1625	0.0391396			INPUT_2	Erg1	22.714	1.70102
	IP_2	Erg1	27.9678	0.0447893			INPUT_2	Erg1	22.6966	1.7216
	IP_3	Erg1	25.4663	0.253062	0.253062		INPUT_3	Erg1	22.2209	2.39308	2.42666
	IP_3	Erg1	25.2918	0.285561			INPUT_3	Erg1	22.2008	2.42666
	IP_3	Erg1	25.6806	0.218176			INPUT_3	Erg1	22.1846	2.45393
	IP_4	Erg1	24.7362	0.419499	0.410527		INPUT_4	Erg1	22.2764	2.30295	2.16787
	IP_4	Erg1	24.7959	0.402516			INPUT_4	Erg1	22.4117	2.09695
	IP_4	Erg1	24.7675	0.410527			INPUT_4	Erg1	22.3637	2.16787
	IP_5	Erg1	23.7858	0.81	0.744245		INPUT_5	Erg1	21.8972	2.99418	2.99418
	IP_5	Erg1	23.9081	0.744245			INPUT_5	Erg1	21.9289	2.92926
	IP_5	Erg1	23.9982	0.699215			INPUT_5	Erg1	21.837	3.12159
	IP_6	Erg1	23.7765	0.815234	0.716227		INPUT_6	Erg1	21.9454	2.89588	2.89588
	IP_6	Erg1	24.0949	0.653943			INPUT_6	Erg1	21.9344	2.91809
	IP_6	Erg1	23.9635	0.716227			INPUT_6	Erg1	21.946	2.89468
	IP_7	Erg1	23.9372	0.729395	0.627238		INPUT_7	Erg1	21.7839	3.2384	3.2384
	IP_7	Erg1	24.2497	0.587504			INPUT_7	Erg1	21.8684	3.05451
	IP_7	Erg1	24.1551	0.627238			INPUT_7	Erg1	21.669	3.5065
	IP_8	Erg1	24.7248	0.42282	0.364582		INPUT_8	Erg1	21.5459	3.81854	3.87699
	IP_8	Erg1	24.9389	0.364582			INPUT_8	Erg1	21.5239	3.87699
	IP_8	Erg1	25.9173	0.185196			INPUT_8	Erg1	21.4814	3.99286
					#REF!						#NUM!
	IP_0	LDHR	34.0487	0.00280438	0.00432		INPUT_0	LDHR	25.5952	0.824561	0.813263
	IP_0	LDHR	33.0463	0.00550208			INPUT_0	LDHR	25.6688	0.784753
	IP_0	LDHR	33.406	0.00432			INPUT_0	LDHR	25.6157	0.813263
	IP_2	LDHR	29.3521	0.0659522	0.0642718		INPUT_2	LDHR	24.7506	1.45491	1.45491
	IP_2	LDHR	29.3904	0.0642718			INPUT_2	LDHR	24.776	1.43029
	IP_2	LDHR	29.6557	0.0537732			INPUT_2	LDHR	24.6885	1.51696
	IP_3	LDHR	27.6162	0.211879	0.213885		INPUT_3	LDHR	24.2406	2.04997	2.38531
	IP_3	LDHR	27.6022	0.213885			INPUT_3	LDHR	23.9952	2.41778
	IP_3	LDHR	27.5931	0.2152			INPUT_3	LDHR	24.0153	2.38531
	IP_4	LDHR	27.7202	0.197573	0.174705		INPUT_4	LDHR	24.2304	2.0641	2.17425
	IP_4	LDHR	27.9866	0.165176			INPUT_4	LDHR	24.1531	2.17425
	IP_4	LDHR	27.9031	0.174705			INPUT_4	LDHR	24.1372	2.19757
	IP_5	LDHR	27.3604	0.251641	0.21716		INPUT_5	LDHR	23.8645	2.63977	2.75745
	IP_5	LDHR	27.5796	0.21716			INPUT_5	LDHR	23.7997	2.75745
	IP_5	LDHR	27.7659	0.1916			INPUT_5	LDHR	23.7936	2.76869
	IP_6	LDHR	26.9536	0.33081	0.277349		INPUT_6	LDHR	23.8735	2.62385	2.63936
	IP_6	LDHR	27.2157	0.277349			INPUT_6	LDHR	23.8638	2.64107
	IP_6	LDHR	27.3053	0.261141			INPUT_6	LDHR	23.8648	2.63936
	IP_7	LDHR	27.2944	0.263059	0.217588		INPUT_7	LDHR	23.7609	2.8303	2.8303
	IP_7	LDHR	27.5767	0.217588			INPUT_7	LDHR	23.7113	2.92626
	IP_7	LDHR	27.664	0.205178			INPUT_7	LDHR	23.8192	2.72157
	IP_8	LDHR	28.363	0.128243	0.0945373		INPUT_8	LDHR	23.402	3.60263	3.65841
	IP_8	LDHR	28.9567	0.0860355			INPUT_8	LDHR	23.298	3.86371
	IP_8	LDHR	28.8165	0.0945373			INPUT_8	LDHR	23.3792	3.65841

## Sheet: Fig. 7 Conservation plot
		(S.c. Zip1 residues 1-875)-------------------------------->
Per Residue	1	2	3	4	5	6	7	8	9	10	11	12	13	14	15	16	17	18	19	20	21
Conservation	1	6	9	8	11	9	11	9	0	4	4	7	6	3	5	4	9	6	2	5	5	1	3	1	3	4	0	2	1	0	0	0	0	0	0	0	0	0	0	0	0	0	0	0	0	0	0	1	2
(arbitrary units)
Alignments of full length Zip1 from:
Saccharomyces cerevisiae Candida glabrata Lachancea lanzarotensis Tetrapisispora blattae Tetrapisispora phaffii Kazachstania naganishii Vanderwaltozyma polyspora Torulaspora delbrueckii Zygosaccharomyces bailii Zygosaccharomyces rouxii Kazachstania Africana Naumovozyma dairenensis Naumovozyma castellii Kluyveromyces marxianus Kluyveromyces dobzhanskii Eremothecium cymbalariae Ashbya gossypii Ashb…
[truncated: 1,040 more columns]
